# Supplementary material for: Identification of predictors of drug sensitivity using patient-derived models of esophageal squamous cell carcinoma
Source: Nat Commun. 2019 Nov 7;10:5076. doi: 10.1038/s41467-019-12846-7 (PMC6838071; doi:10.1038/s41467-019-12846-7)
Supplement: Supplementary file 3 — Supplementary Data 1 [file 41467_2019_12846_MOESM3_ESM.xlsx]

## Sheet: Sheet1
Sample ID	Gender(0:male,1:female)	Age	AgeG(0:<=65,1>65)	Height(cm)	Weight(kg)	BMI	BMIg(0:<18.5,1:18.5-25,2:>25)	Blood(0=A,1=B,2=AB,3=O)	Tumor_location(0:upper,1:middle,2:lower)	Family History(0=no,1=yes)	Alcohol(0=no,1=yes)	Smoking(0=no,1=yes)	Histology-1(0=Esophageal squamous cell carcinoma,1=Esophageal adenocarcinoma,2=Undifferentiated carcinoma,3=Esophageal sarcomatoid carcinoma,4=Primary malignant melanoma of esophagus,5=Neuroendocrine carcinoma ,6=Stromal tumor)	Grade(0:well,1:moderate,2:poor)	TNM	Stage	Treatment(0=neither,1=neoadjuvant chemotherapy alone,2=neoadjuvant chemoradiotherapy,3=adjuvant chemotherapy alone,4=adjuvant radiotherapy alone,5=adjuvant chemoradiotherapy)	Recurence(0:False,1:Ture,.:unknown)	Death(0:False,1:Ture,.:unknown)	DFS(months, up to 2018.07.23)	OS (months, up to 2018.07.23)
ESCC_001	0	62	0	176	65	20.98	1	0	1	0	1	1	0	1	T3N1M0	3A	3	1	1	6.1	26.11
ESCC_002	0	54	0	169	59	20.66	1	3	2	0	0	1	0	1	T3N2M0	3B	0	1	1	10.52	16.03
ESCC_003	0	68	1	158	55	22.03	1	3	1	0	1	1	0	1	T1N3M0	3C	3	0	0	71.27	71.27
ESCC_004	0	55	0	171	65	22.23	1	3	1	1	1	1	0	1	T3N2M0	3B	0	0	0	39.47	39.47
ESCC_005	0	59	0	170	60	20.76	1	1	1	0	1	1	0	1	T3N2M0	3B	3	0	0	71.1	71.1
ESCC_006	0	62	0	163	62	23.34	1	0	2	0	1	1	0	1	T3N3M0	3C	0	NA	1	NA	8.07
ESCC_007	0	66	1	176	70	22.6	1	3	1	1	1	1	0	1	T2N3M0	3C	0	1	1	3.98	13.98
ESCC_008	0	65	0	160	46	17.97	0	1	1	1	1	0	0	1	T3N1M0	3A	5	0	0	70.73	70.73
ESCC_009	0	58	0	170	68	23.53	1	3	1	0	1	1	0	1	T2N2M0	3A	3	0	0	70.23	70.23
ESCC_010	0	67	1	164	53	19.71	1	0	2	1	1	0	0	1	T3N1M0	3A	0	1	1	NA	12.29
ESCC_011	1	60	0	150	48	21.33	1	3	0	0	0	0	0	2	T3N2M0	3B	3	1	1	NA	1.28
ESCC_012	0	59	0	169	52	18.21	0	2	1	0	1	1	0	2	T3N1M0	3A	0	1	1	NA	18.19
ESCC_013	0	74	1	155	53	22.06	1	1	1	0	1	1	0	1	T3N2M0	3B	4	1	1	1.19	21.21
ESCC_014	0	56	0	171	66	22.57	1	0	0	0	0	1	0	2	T3N2M0	3B	0	1	1	25.76	32.76
ESCC_015	0	45	0	172	51	17.24	0	3	2	0	1	1	0	1	T3N3M0	3C	5	1	1	0.65	NA
ESCC_016	0	60	0	162	57	21.72	1	1	2	1	1	1	0	2	T3N2M0	3B	5	1	1	3.5	4.48
ESCC_017	0	71	1	169	54	18.91	1	3	1	1	1	1	0	1	T3N1M0	3A	0	1	0	6.97	62.33
ESCC_018	0	72	1	160	53	20.7	1	3	0	0	1	1	0	1	T3N1M0	3A	0	0	0	68.83	68.83
ESCC_019	0	51	0	168	59	20.9	1	0	1	1	0	1	0	2	T3N2M0	3B	3	0	0	44.54	44.54
ESCC_020	0	57	0	172	55	18.59	1	3	2	1	1	1	0	2	T3N1M0	3A	5	0	1	37.19	12.85
ESCC_021	0	61	0	168	54	19.13	1	0	1	0	1	1	0	1	T3N2M0	3B	5	0	0	76.13	76.13
ESCC_022	0	64	0	170	57	19.72	1	1	2	0	1	1	0	1	T3N1M0	3A	3	0	0	68.37	68.37
ESCC_023	0	69	1	165	45	16.53	0	2	2	0	1	1	0	1	T3N2M0	3B	0	1	1	NA	7.53
ESCC_024	0	63	0	177	54	17.24	0	2	2	1	1	1	0	1	T3N2M0	3B	2	0	1	33.87	1
ESCC_025	0	50	0	168	51	18.07	0	1	2	0	1	1	0	1	T3N1M0	3A	5	0	0	67.93	67.93
ESCC_026	0	47	0	170	61	21.11	1	0	2	0	1	1	0	1	T3N1M0	3A	2	0	0	65.23	65.23
ESCC_027	0	65	0	165	55	20.2	1	3	2	0	0	0	0	1	T3N1M0	3A	0	0	0	67.67	67.67
ESCC_028	0	61	0	169	69	24.16	1	2	0	0	1	1	0	1	T3N1M0	3A	5	0	0	67.7	67.7
ESCC_029	1	58	0	160	72	28.12	2	0	1	1	0	0	0	1	T3N1M0	3A	0	0	0	35.93	35.93
ESCC_030	0	59	0	172	73	24.68	1	3	1	0	1	1	0	1	T3N1M0	3A	3	0	0	65.73	65.73
ESCC_031	0	62	0	168	61	21.61	1	3	0	1	1	1	0	1	T3N1M0	3A	0	1	1	37.41	38.35
ESCC_032	0	48	0	162	62	23.62	1	3	2	0	1	1	0	1	T3N3M0	3C	0	1	1	6.15	27.13
ESCC_033	0	69	1	168	68.5	24.27	1	1	1	0	1	1	0	1	T1N2M0	3A	3	1	1	NA	51.4
ESCC_034	1	60	0	166	54	19.6	1	1	1	0	1	0	0	1	T3N1M0	3A	3	1	1	8.52	16.1
ESCC_035	1	73	1	155	45	18.73	1	3	0	1	0	0	0	1	T3N1M0	3A	5	1	1	35.77	38.19
ESCC_036	0	67	1	168	55	19.49	1	2	1	0	1	1	0	1	T3N1M0	3A	0	0	0	44.45	44.45
ESCC_037	0	59	0	162	56.5	21.53	1	3	1	0	1	1	0	1	T4N2M0	3C	5	NA	1	NA	3.15
ESCC_038	0	65	0	165	52.5	19.28	1	0	1	0	0	1	0	1	T4N1M0	3C	3	0	0	64.87	64.87
ESCC_039	0	59	0	174	71	23.45	1	3	1	1	1	0	0	2	T3N1M0	3A	5	1	1	8	10.13
ESCC_040	0	65	0	175	65	21.22	1	0	1	0	1	1	0	1	T3N1M0	3A	5	0	0	64.3	64.3
ESCC_041	0	59	0	155	50	20.81	1	3	1	0	1	1	0	1	T3N2M0	3B	0	NA	1	NA	4.39
ESCC_042	0	55	0	168	64	22.68	1	3	1	0	1	1	0	.	T3N2M0	3B	3	1	0	51.5	60.8
ESCC_043	0	56	0	178	70	22.09	1	3	2	0	1	1	0	1	T3N2M0	3B	3	NA	1	NA	13.25
ESCC_044	0	56	0	165	56	20.57	1	0	2	0	1	0	0	2	T3N1M0	3A	3	1	1	19.56	20.57
ESCC_045	0	56	0	175	78	25.47	2	2	2	0	1	1	0	1	T3N3M0	3C	3	1	1	20.77	24.79
ESCC_046	0	56	0	169	67	23.46	1	0	2	0	0	1	0	1	T3N2M0	3B	0	1	1	26.47	28.45
ESCC_047	0	70	1	168	68	24.09	1	3	1	1	1	1	0	1	T3N1M0	3A	0	NA	1	NA	0.1
ESCC_048	0	57	0	170	51	17.65	0	0	1	1	0	1	0	1	T3N1M0	3A	0	0	0	28.61	28.61
ESCC_049	0	56	0	170	50	17.3	0	1	2	0	1	1	0	1	T3N1M0	3A	3	0	0	59.53	59.53
ESCC_050	0	70	1	170	55	19.03	1	3	1	1	1	1	0	1	T3N2M0	3B	0	0	0	59.2	59.2
ESCC_051	0	64	0	178	70	22.09	1	0	1	0	1	0	0	1	T3N1M0	3A	0	0	0	58.47	58.47
ESCC_052	0	61	0	160	52	20.31	1	1	2	0	1	1	0	2	T3N2M0	3B	0	1	1	1	NA
ESCC_053	1	69	1	150	45	20	1	3	1	0	0	0	0	1	T3N1M0	3A	0	1	NA	39.57	NA
ESCC_054	1	48	0	160	63	24.61	1	3	1	1	0	0	0	1	T3N1M0	3A	3	1	1	21.8	NA
ESCC_055	0	79	1	162	56	21.34	1	3	1	0	1	1	0	2	T3N2M0	3B	0	0	1	24.03	23.7
ESCC_056	0	62	0	164	57	21.19	1	3	2	0	1	1	0	1	T3N1M0	3A	5	1	0	13.63	41
ESCC_057	0	67	1	168	67	23.74	1	0	1	0	0	1	0	1	T3N1M0	3A	0	1	1	11.47	19.8
ESCC_058	0	47	0	171	50	17.1	0	1	2	0	1	1	0	1	T2N2M0	3A	5	1	1	15.16	18.18
ESCC_059	0	59	0	162	52	19.81	1	3	1	0	1	1	0	2	T3N2M0	3B	5	1	1	NA	NA
ESCC_060	0	58	0	168	60	21.26	1	2	2	1	1	1	0	1	T3N1M0	3A	3	1	1	45.47	52.23
ESCC_061	1	73	1	155	48.5	20.19	1	0	1	0	0	0	0	1	T3N2M0	3B	5	1	1	22.85	23.21
ESCC_070	0	57	0	169	50.5	17.68	0	2	1	1	1	1	0	2	T3N3M0	3C	5	1	1	9.19	14.09
ESCC_062	0	64	0	168	63	22.32	1	1	2	1	1	0	0	1	T3N2M0	3B	3	1	1	39.03	56.07
ESCC_063	0	68	1	173	68	22.72	1	1	2	0	0	0	0	2	T4N0M0	3A	5	0	0	52.27	52.27
ESCC_064	0	61	0	171	51	17.44	0	3	1	0	1	1	0	1	T3N2M0	3B	4	0	0	19.48	19.48
ESCC_065	0	50	0	162	50	19.05	1	2	0	1	1	1	0	1	T2N3M0	3C	1	1	1	4.25	6.25
ESCC_066	1	64	0	148	40	18.26	0	3	1	0	0	0	0	1	T3N1M0	3A	1	0	0	48.77	48.77
ESCC_067	0	61	0	166	51.5	18.69	1	3	1	0	1	1	0	1	T3N1M0	3A	3	1	1	11.15	14.17
ESCC_068	0	59	0	176	79	25.5	2	0	2	0	1	1	0	0	T3N2M0	3B	5	0	0	48.43	48.43
ESCC_069	1	69	1	150	51	22.67	1	0	0	1	0	0	0	1	T3N2M0	3B	0	0	0	47.97	47.97
ESCC_071	0	66	1	168	70	24.8	1	2	1	1	1	1	0	2	T3N1M0	3A	0	1	1	9.55	11.55
ESCC_072	0	62	0	163	51	19.2	1	0	1	0	0	1	0	1	T3N1M0	3A	0	1	1	8.66	10.63
ESCC_073	0	54	0	173	59	19.71	1	0	1	1	1	1	0	2	T2N2M0	3A	5	0	0	46.57	46.57
ESCC_074	0	65	0	175	47	15.35	0	0	0	0	1	1	0	1	T3N2M0	3B	0	1	1	9.97	17.2
ESCC_075	0	63	0	165	63	23.14	1	3	1	0	1	1	0	1	T3N3M0	3C	0	1	1	18.05	40.87
ESCC_076	0	70	1	155	51	21.23	1	3	1	0	1	1	0	1	T3N1M0	3A	5	1	1	21.26	25.26
ESCC_077	0	54	0	178	68	21.46	1	3	2	0	1	1	0	1	T3N1M0	3A	0	1	1	17.55	23.55
ESCC_078	0	48	0	170	60	20.76	1	1	1	0	0	1	0	2	T3N1M0	3A	4	1	NA	11.23	NA
ESCC_079	0	50	0	170	55	19.03	1	3	2	0	1	1	0	1	T3N3M0	3C	0	1	1	26.39	26.39
ESCC_080	0	53	0	177	53	16.92	0	0	1	1	1	1	0	1	T3N3M0	3C	5	1	1	NA	13.77
ESCC_081	0	57	0	171	45.5	15.56	0	1	2	0	1	1	0	.	T3N2M0	3B	0	1	1	8.57	25.57
ESCC_082	0	62	0	167	62	22.23	1	0	1	0	1	1	0	1	T3N1M0	3A	3	1	1	7.58	NA
ESCC_083	0	52	0	165	50	18.37	0	1	2	0	1	0	0	1	T3N1M0	3A	0	1	1	8.77	13.77
ESCC_084	0	57	0	165	71	26.08	2	3	0	1	0	1	0	2	T3N1M0	3A	3	0	0	120.07	120.07
ESCC_085	0	64	0	162	45	17.15	0	3	1	0	1	1	0	1	T4N0M0	3A	0	0	0	83.87	83.87
ESCC_086	1	51	0	167	69	24.74	1	3	1	0	0	0	0	1	T3N1M0	3A	5	1	0	78.87	115.97
ESCC_087	0	59	0	167	67	24.02	1	3	1	0	1	1	0	1	T3N2M0	3B	0	0	0	103.07	103.07
ESCC_088	0	74	1	166	64	23.23	1	0	1	1	1	0	0	1	T3N1M0	3A	0	0	0	101.73	101.73
ESCC_089	0	47	0	172	60	20.28	1	0	2	1	1	1	0	1	T3N1M0	3A	3	0	0	68.92	68.92
ESCC_090	0	60	0	160	54	21.09	1	1	1	0	1	1	0	2	T3N1M0	3A	0	1	1	29.45	32.45
ESCC_091	0	55	0	170	52	17.99	0	3	1	0	1	1	0	1	T3N1M0	3A	3	1	1	2.07	14.13
ESCC_092	0	66	1	155	44	18.31	0	3	0	1	1	1	0	1	T3N1M0	3A	5	1	1	23.03	33.04
ESCC_093	0	59	0	175	58	18.94	1	0	2	1	1	0	0	1	T3N1M0	3A	5	0	0	95.57	95.57
ESCC_094	0	64	0	167	54	19.36	1	1	1	0	0	1	0	1	T3N1M0	3A	0	0	0	95.47	95.47
ESCC_095	0	68	1	169	59	20.66	1	1	1	0	1	1	0	2	T3N2M0	3B	0	1	1	50.63	NA
ESCC_096	0	52	0	170	62	21.45	1	0	1	0	1	1	0	2	T3N2M0	3B	3	1	1	33.2	48.91
ESCC_097	0	57	0	170	79	27.34	2	2	1	1	0	1	0	2	T3N2M0	3B	0	1	1	9.77	NA
ESCC_098	1	54	0	156	54	22.19	1	0	1	1	0	0	0	1	T2N2M0	3A	0	0	0	62.38	62.38
ESCC_099	0	61	0	168	48	17.01	0	3	2	1	1	0	0	1	T3N1M0	3A	0	0	0	94.27	94.27
ESCC_100	0	57	0	165	56	20.57	1	0	2	.	.	.	0	1	T3N1M0	3A	0	0	0	94.17	94.17
ESCC_101	1	64	0	156	53.5	21.98	1	1	1	0	0	0	0	0	T3N2M0	3B	0	0	0	93.33	93.33
ESCC_102	0	54	0	175	57	18.61	1	1	1	0	1	1	0	2	T3N2M0	3B	3	1	1	26.16	33.16
ESCC_103	0	57	0	172	61	20.62	1	1	1	1	1	1	0	2	T3N1M0	3A	0	0	NA	22.16	NA
ESCC_104	0	56	0	176	52	16.79	0	3	2	0	1	1	0	1	T3N2M0	3B	0	1	1	3.93	7.93
ESCC_105	0	64	0	168	58	20.55	1	3	1	1	1	1	0	1	T3N1M0	3A	5	0	0	92.3	92.3
ESCC_106	0	52	0	170	55	19.03	1	0	2	0	1	1	0	1	T2N2M0	3A	0	1	1	26.33	29.33
ESCC_107	0	63	0	168	60	21.26	1	0	0	0	1	1	0	1	T3N1M0	3A	5	0	0	91.7	91.7
ESCC_108	0	57	0	172	60	20.28	1	3	1	0	1	1	0	1	T3N1M0	3A	5	1	1	NA	24.23
ESCC_109	0	62	0	172	54	18.25	0	2	2	0	1	1	0	2	T3N3M0	3C	5	0	0	46.99	46.99
ESCC_110	0	73	1	170	50	17.3	0	3	1	0	0	1	0	1	T3N3M0	3C	4	1	1	39.73	NA
ESCC_111	0	60	0	176	65	20.98	1	3	2	0	1	1	0	2	T3N1M0	3A	3	1	NA	49.67	NA
ESCC_112	0	57	0	168	64	22.68	1	2	0	0	1	1	0	1	T3N2M0	3B	0	0	0	45.09	45.09
ESCC_113	1	69	1	162	63	24.01	1	3	2	0	0	0	0	1	T3N2M0	3B	0	1	1	27.26	32.26
ESCC_114	0	61	0	180	60	18.52	1	1	1	0	1	1	0	1	T3N1M0	3A	3	0	0	55.89	55.89
ESCC_115	0	62	0	164	59	21.94	1	3	2	1	1	1	0	1	T3N2M0	3B	0	0	0	54.57	54.57
ESCC_116	0	45	0	170	62	21.45	1	3	1	1	0	1	0	1	T3N1M0	3A	0	0	0	42.61	42.61
ESCC_117	0	63	0	.	.	NA	NA	1	2	0	1	1	0	1	T3N2M0	3B	0	1	1	16.26	18.26
ESCC_118	0	66	1	166	44.5	16.15	0	0	1	1	0	1	0	1	T2N2M0	3A	3	NA	1	NA	10.57
ESCC_119	0	62	0	160	65	25.39	2	0	1	1	1	1	0	2	T3N1M0	3A	0	1	1	20.8	24.8
ESCC_120	1	52	0	158	42	16.82	0	3	1	0	0	0	0	1	T3N2M0	3B	3	NA	1	NA	11.5
ESCC_121	0	50	0	164	61.5	22.87	1	3	1	0	1	1	0	1	T3N1M0	3A	0	0	0	41.37	41.37
ESCC_122	1	54	0	152	58.5	25.32	2	0	1	0	0	0	0	2	T3N1M0	3A	0	NA	1	13.94	NA
ESCC_123	0	66	1	170	60	20.76	1	0	1	0	1	1	0	1	T3N1M0	3A	5	1	1	NA	15.61
ESCC_124	0	58	0	175	74	24.16	1	3	2	0	1	1	0	1	T3N1M0	3A	0	0	0	40.48	40.48
ESCC_125	0	46	0	170	49	16.96	0	3	1	0	1	1	0	1	T3N1M0	3A	5	NA	NA	13.29	NA
ESCC_126	0	63	0	168	67	23.74	1	3	2	0	1	1	0	1	T4N0M0	3A	0	0	0	83.57	83.57
ESCC_127	0	61	0	159	54	21.36	1	0	1	0	0	1	0	2	T3N1M0	3A	0	0	0	38.74	38.74
ESCC_128	0	57	0	160	40	15.62	0	1	1	1	1	1	0	1	T3N1M0	3A	3	1	1	17.68	24.68
ESCC_129	0	48	0	169	55	19.26	1	0	1	0	1	1	0	1	T3N1M0	3A	1	0	0	81.7	81.7
ESCC_130	0	60	0	165	55	20.2	1	0	2	1	1	1	0	1	T3N1M0	3A	0	1	1	55.3	NA
ESCC_131	0	69	1	169	52	18.21	0	3	1	1	0	1	0	1	T3N1M0	3A	4	1	1	0.26	19.49
ESCC_132	0	55	0	170	65.5	22.66	1	1	1	0	1	1	0	.	T3N1M0	3A	0	1	1	15.77	20.77
ESCC_133	0	63	0	153	37.5	16.02	0	3	1	0	1	1	0	1	T2N2M0	3A	5	1	1	7.47	9.47
ESCC_134	1	66	1	158	58	23.23	1	1	1	0	0	0	0	1	T3N3M0	3C	0	0	0	33.9	33.9
ESCC_135	0	62	0	160	75	29.3	2	0	1	0	1	1	0	1	T3N2M0	3B	5	0	0	77.17	77.17
ESCC_136	0	53	0	170	70	24.22	1	3	2	1	1	1	0	1	T3N1M0	3A	1	1	1	19.39	21.39
ESCC_137	0	65	0	164	55	20.45	1	3	1	0	1	1	0	2	T3N1M0	3A	3	0	0	76.77	76.77
ESCC_138	0	64	0	162	67.5	25.72	2	1	1	0	1	1	0	1	T3N1M0	3A	0	1	1	NA	23.84
ESCC_139	0	59	0	171	58	19.84	1	1	1	0	1	1	0	2	T3N1M0	3A	3	1	1	16.74	19.74
ESCC_140	0	64	0	178	71.5	22.57	1	1	2	0	1	1	0	.	T3N1M0	3A	5	1	NA	16.53	NA
ESCC_141	0	62	0	165	59	21.67	1	0	1	1	0	0	0	1	T3N3M0	3C	5	1	1	34.17	NA
ESCC_142	0	63	0	170	65	22.49	1	1	2	0	1	1	0	2	T2N3M0	3B	3	0	0	74.7	74.7
ESCC_143	0	43	0	178	65.5	20.67	1	3	1	0	1	1	0	1	T2N3M0	3B	5	1	1	3.31	7.31
ESCC_144	0	58	0	160	54	21.09	1	3	2	1	1	1	0	1	T3N2M0	3B	3	NA	1	3.42	17.32
ESCC_145	0	57	0	164	46	17.1	0	1	1	0	0	1	0	1	T3N2M0	3B	3	0	0	73.2	73.2
ESCC_146	0	47	0	170	80	27.68	2	0	2	0	1	1	0	2	T3N1M0	3A	0	0	0	73.2	73.2
ESCC_147	0	62	0	172	60	20.28	1	0	1	0	0	0	0	1	T3N2M0	3B	0	0	0	29.73	29.73
ESCC_148	0	58	0	160	48	18.75	1	0	2	0	1	1	0	1	T3N1M0	3A	0	0	0	73.03	73.03
ESCC_149	1	65	0	150	44	19.56	1	1	1	0	0	0	0	1	T3N1M0	3A	0	0	0	72.97	72.97
ESCC_150	0	68	1	169	55	19.26	1	3	2	0	1	1	0	1	T2N2M0	3A	0	1	1	0.4	NA
ESCC_151	1	65	0	160	58	22.66	1	3	1	0	0	0	0	1	T3N2M0	3B	0	NA	NA	29.13	29.13
ESCC_152	0	53	0	167	72	25.82	2	1	2	1	1	1	0	1	T3N2M0	3B	0	1	1	8.23	12.23
ESCC_158	1	62	0	154	45.5	19	1	0	1	0	0	0	0	2	T3N0M0	2A	0	NA	NA	NA	NA
ESCC_159	0	64	0	162	56	21	1	0	1	1	1	0	0	1	T4aN0M0	3A	0	1	1	NA	17
ESCC_160	0	65	0	176	68	22	1	0	2	0	1	1	0	1	T3N0M0	2A	0	1	1	11	16
ESCC_153	0	68	1	160	47	18	1	3	2	1	1	1	0	2	T3N1M0	3A	5	0	NA	NA	NA
ESCC_154	0	67	1	172	57	19	1	3	2	0	1	1	0	1	T3N3M0	3C	3	1	NA	3	NA
ESCC_161	1	61	0	164	72	27	1	2	1	0	0	1	0	2	T3N0M0	2A	0	NA	NA	NA	NA
ESCC_155	0	67	1	158	49	20	1	0	2	0	1	1	0	2	T3N0M0	2A	0	NA	NA	NA	NA
ESCC_156	0	60	0	159	53	21	1	3	2	0	0	0	0	2	T3N2M0	3B	3	NA	NA	NA	NA
ESCC_162	1	58	0	167	78	28	1	2	1	0	0	0	0	1	T2N0M0	1B	0	0	0	35	35
