# Supplementary material for: Identification of predictors of drug sensitivity using patient-derived models of esophageal squamous cell carcinoma
Source: Nat Commun. 2019 Nov 7;10:5076. doi: 10.1038/s41467-019-12846-7 (PMC6838071; doi:10.1038/s41467-019-12846-7)
Supplement: Supplementary file 5 — Supplementary Data 3 [file 41467_2019_12846_MOESM5_ESM.xlsx]

## Sheet: Sheet1
Sample	#_of_pairs	seq_coverage	mean coverage	overall_duplicate_rate	target_duplicate_rate	on_target(%)	on_flanking(%)	off_target(%)	insert_size
ESCC_001	14091580	793.002	420.658	0.439953	0.469729	67.9457	18.486	13.5683	212.412
ESCC_001_BLD	8958761	492.239	401.679	0.180379	0.184265	69.3693	20.4747	10.156	234.48
ESCC_002	46038697	3155.86	410.104	0.841417	0.876974	62.5743	10.253	27.1727	164
ESCC_002_BLD	9404336	701.097	582.481	0.154702	0.169561	69.7411	18.7269	11.532	226.796
ESCC_003	21356625	1173.05	319.77	0.679855	0.727804	60.8961	17.1977	21.9062	214.011
ESCC_003_BLD	6573668	352.337	292.679	0.162438	0.169619	67.2246	22.2016	10.5739	262.199
ESCC_004	26151127	1487.2	449.911	0.661033	0.697905	65.1838	18.1221	16.6941	208.134
ESCC_004_BLD	10763025	595.977	480.831	0.183755	0.193135	69.1864	20.7324	10.0812	236.705
ESCC_005	33930927	1120.97	389.843	0.427535	0.652996	25.8575	6.68854	67.4539	193.989
ESCC_005_BLD	7084194	383.396	319.246	0.162818	0.167621	68.151	20.5796	11.2694	243.104
ESCC_006	29554782	1661.29	550.856	0.63353	0.668675	65.1086	18.6611	16.2303	217.18
ESCC_006_BLD	7582218	406.307	335.501	0.170311	0.174705	67.6208	21.0354	11.3438	242.995
ESCC_007	28656215	1620.06	505.938	0.640595	0.688284	63.0038	17.6835	19.3127	206.949
ESCC_007_BLD	8623088	465.592	382.24	0.170729	0.179198	67.6052	20.4126	11.9822	236.314
ESCC_008	12233590	674.509	393.928	0.385495	0.416189	67.3112	17.3503	15.3385	207.42
ESCC_008_BLD	8994499	481.872	393.535	0.172092	0.183467	66.8271	20.6229	12.5501	244.681
ESCC_009	13056454	726.904	410.503	0.406085	0.435676	67.8359	17.4665	14.6976	204.277
ESCC_009_BLD	7150820	393.605	327.782	0.161274	0.16736	69.1743	19.9807	10.8449	230.861
ESCC_010	29576375	1000.85	341.002	0.433661	0.65964	26.2439	6.73925	67.0168	196.343
ESCC_010_BLD	7729763	412.822	341.403	0.170072	0.173394	67.487	20.9364	11.5766	244.809
ESCC_011	13856780	757.038	451.349	0.373916	0.40379	66.8607	18.4469	14.6923	220.909
ESCC_011_BLD	7687531	431.904	353.604	0.175039	0.181434	70.5361	20.4824	8.98147	231.719
ESCC_012	14450135	814.72	478.95	0.387173	0.412096	68.888	18.3078	12.8042	212.102
ESCC_012_BLD	9099264	483.68	390.116	0.183832	0.193722	66.6002	19.9864	13.4134	235.855
ESCC_013	14069338	784.55	482.454	0.359657	0.385117	68.4141	17.8975	13.6884	212.331
ESCC_013_BLD	9330884	518.519	419.385	0.188294	0.191457	70.1695	20.5933	9.23723	233.554
ESCC_014	35689016	1077.73	380.944	0.406226	0.64711	23.3693	5.82057	70.8101	191.941
ESCC_014_BLD	9009952	479.06	384.164	0.189274	0.198483	66.7115	19.957	13.3315	235.863
ESCC_015	27498673	1540.9	460.881	0.64902	0.701469	61.382	16.6937	21.9243	202.79
ESCC_015_BLD	8881052	492.067	401.975	0.181957	0.183292	70.1417	20.6168	9.2415	234.652
ESCC_016	30462202	1757.5	563.345	0.648605	0.679831	67.687	18.1934	14.1196	205.529
ESCC_016_BLD	9960282	539.469	424.106	0.206607	0.214392	68.0316	20.8384	11.13	241.236
ESCC_017	31669816	1797.17	720.954	0.564476	0.598737	67.8585	17.4905	14.651	206.915
ESCC_017_BLD	8881973	496.256	403.03	0.186668	0.188146	70.7357	20.1927	9.07158	230.6
ESCC_018	24485957	1389.3	510.39	0.596275	0.632553	67.3486	16.4742	16.1772	198.895
ESCC_018_BLD	8750865	454.162	368.42	0.181559	0.189174	65.2929	18.86	15.8471	230.462
ESCC_019	13517122	746.8	427.75	0.395688	0.427681	67.0894	17.6908	15.2199	208.812
ESCC_019_BLD	9042348	497.132	382.66	0.220894	0.230712	68.8228	20.7665	10.4107	236.432
ESCC_020	22461611	1253.09	356.549	0.669818	0.715965	61.9647	18.1655	19.8698	217.734
ESCC_020_BLD	6847346	373.606	313.821	0.155174	0.160226	68.6865	20.368	10.9455	236.105
ESCC_021	29249221	1649.18	442.363	0.692894	0.733007	63.7157	17.6595	18.6248	212.241
ESCC_021_BLD	9915428	549.741	444.787	0.180782	0.190815	69.2022	20.949	9.84873	239.004
ESCC_022	26934678	1508.45	457.729	0.655119	0.696214	64.8196	16.3827	18.7977	199.071
ESCC_022_BLD	7480517	403.461	333.495	0.172913	0.173926	68.4206	20.3877	11.1918	234.152
ESCC_023	21472948	1190.94	361.057	0.653037	0.697227	63.1573	17.0784	19.7643	212.796
ESCC_023_BLD	10008930	557.671	447.269	0.187501	0.197875	69.5108	20.7489	9.74027	235.591
ESCC_024	23677778	1316.39	587.297	0.524195	0.554046	66.5298	19.2614	14.2088	225.599
ESCC_024_BLD	7485476	409.981	333.783	0.182379	0.186149	69.1472	20.9672	9.88551	237.914
ESCC_025	13826105	769.435	442.405	0.397723	0.425172	67.691	18.7705	13.5386	215.781
ESCC_025_BLD	6403773	348.593	294.18	0.151366	0.156252	68.5243	20.4158	11.0599	237.011
ESCC_026	21085932	1163.81	407.562	0.607335	0.65017	63.9011	17.2141	18.8848	209.078
ESCC_026_BLD	7226981	402.802	333.504	0.171251	0.172302	70.6436	19.8914	9.46495	227.808
ESCC_027	13168428	737.95	407.291	0.418386	0.448133	68.1452	18.0074	13.8474	212.224
ESCC_027_BLD	9809237	538.994	427.025	0.202361	0.20817	69.1919	20.0092	10.7989	230.606
ESCC_028	13143307	743.033	411.172	0.419306	0.446884	68.8117	18.1704	13.0178	208.996
ESCC_028_BLD	8381024	457.464	375.28	0.168719	0.179675	68.1084	20.1519	11.7397	232.82
ESCC_029	20153623	1105.28	336.452	0.631186	0.695653	59.5354	14.7124	25.7522	194.043
ESCC_029_BLD	10080975	559.3	440.1	0.206995	0.213545	69.7873	19.9926	10.2201	228.534
ESCC_030	26417399	1495.46	539.424	0.605573	0.639511	66.1212	18.7409	15.1379	216.089
ESCC_030_BLD	8115111	448.133	357.398	0.193507	0.202616	69.0589	21.3941	9.54701	242.746
ESCC_031	18760664	1009.98	400.203	0.554168	0.603127	62.5948	16.9489	20.4564	215.901
ESCC_031_BLD	10369926	579.849	460.426	0.194846	0.205802	69.6892	20.6217	9.68912	233.266
ESCC_032	17257904	938.13	390.02	0.533357	0.584199	62.6267	18.0083	19.3649	221.348
ESCC_032_BLD	9705740	536.313	435.867	0.184498	0.18761	69.832	20.1267	10.0412	230.521
ESCC_033	18986875	1062.15	437.671	0.542819	0.587939	65.1001	17.9321	16.9678	214.85
ESCC_033_BLD	9012369	465.296	377.983	0.179539	0.187972	64.8929	19.0568	16.0503	234.729
ESCC_034	15997656	873.346	433.394	0.468153	0.503497	65.2121	18.8332	15.9547	218.74
ESCC_034_BLD	9550160	511.397	403.212	0.202802	0.211871	67.1409	19.7112	13.1479	230.424
ESCC_035	17228100	931.282	497.008	0.43676	0.466405	65.5106	19.8885	14.6009	234.141
ESCC_035_BLD	7620676	397.843	328.143	0.173552	0.175864	66.1057	22.2952	11.5991	264.912
ESCC_036	19501121	1092.04	477.781	0.52321	0.562413	65.6925	19.3071	15.0004	221.57
ESCC_036_BLD	8536675	474.831	372.107	0.210508	0.216764	69.9925	20.0372	9.9703	226.809
ESCC_037	14925488	802.208	404.215	0.456104	0.496313	64.0485	17.8902	18.0613	216.433
ESCC_037_BLD	9097455	490.496	387.531	0.205928	0.210455	68.0438	20.8615	11.0947	240.288
ESCC_038	17396333	960.06	487.701	0.460726	0.49212	66.3376	19.255	14.4073	225.394
ESCC_038_BLD	8368363	462.907	376.843	0.182633	0.186221	69.8595	20.2229	9.91764	230.222
ESCC_039	24840025	1398.59	398.639	0.669491	0.715362	62.9809	16.8532	20.166	208.559
ESCC_039_BLD	7353718	406.613	333.484	0.17868	0.18027	70.0594	20.2404	9.7002	231.206
ESCC_040	28476022	854.248	283.065	0.425149	0.669322	22.3707	6.10336	71.5259	200.593
ESCC_040_BLD	10269013	572.292	437.686	0.229336	0.235752	70.1226	19.7752	10.1022	223.384
ESCC_041	30363748	1590.73	223.26	0.780782	0.85851	46.0069	11.3198	42.6733	195.091
ESCC_041_BLD	9196498	510.682	413.638	0.188152	0.190294	70.2379	20.5251	9.23699	232.375
ESCC_042	11181948	606.221	306.12	0.45625	0.49525	65.3918	17.7414	16.8668	212.284
ESCC_042_BLD	9206860	501.762	401.622	0.1955	0.200071	68.778	20.5476	10.6744	235.547
ESCC_043	15397804	836.119	442.578	0.435765	0.470355	65.816	17.9564	16.2275	220.351
ESCC_043_BLD	8540757	454.959	365.387	0.190554	0.197328	67.06	19.8595	13.0805	232.662
ESCC_044	18511045	1039.09	437.048	0.533126	0.579242	65.1351	17.8951	16.9698	212.463
ESCC_044_BLD	8388632	459.63	375.647	0.181869	0.183074	69.4588	20.5643	9.97693	234.234
ESCC_045	21986591	1195.33	394.601	0.613709	0.670175	60.418	17.1008	22.4813	212.524
ESCC_045_BLD	8656246	454.138	365.806	0.185112	0.194721	65.7733	18.2668	15.96	223.849
ESCC_046	13419158	714.036	365.455	0.44373	0.487772	63.6064	17.7879	18.6057	224.645
ESCC_046_BLD	9768480	502.177	397.145	0.199902	0.209456	64.4552	19.3611	16.1837	237.086
ESCC_047	8798049	509.29	320.713	0.353827	0.370646	71.9449	18.0055	10.0496	209.505
ESCC_047_BLD	9717869	502.199	390.722	0.214568	0.222742	64.934	22.1816	12.8844	263.294
ESCC_048	11569245	662.854	331.173	0.4672	0.501103	68.8954	17.0876	14.017	198.411
ESCC_048_BLD	8997557	477.225	381.278	0.196858	0.201413	66.9168	22.0507	11.0325	258.602
ESCC_049	11434481	672.981	396.846	0.392083	0.410584	72.5904	18.3604	9.04919	211.702
ESCC_049_BLD	9264119	491.68	389.825	0.203725	0.207732	67.0565	21.5964	11.3472	250.701
ESCC_050	14911033	868.69	414.829	0.492704	0.523401	70.1445	17.4226	12.4329	202.851
ESCC_050_BLD	8536962	446.391	357.142	0.194829	0.200535	65.9752	21.3678	12.6569	251.229
ESCC_051	12995432	704.215	192.928	0.656846	0.726555	57.4474	13.7724	28.7802	188.812
ESCC_051_BLD	8221796	445.362	362.883	0.181276	0.185448	68.3643	21.285	10.3508	246.771
ESCC_052	22474617	1311.82	484.2	0.602239	0.631718	69.2636	17.7278	13.0086	199.422
ESCC_052_BLD	8709505	461.634	372.011	0.190736	0.194657	66.9432	22.0032	11.0536	255.043
ESCC_053	22381708	1300.83	310.207	0.720994	0.762159	64.209	15.7724	20.0186	191.006
ESCC_053_BLD	8753138	462.261	373.712	0.186922	0.192066	66.633	21.2373	12.1297	248.05
ESCC_054	39796649	2286.76	309.236	0.809964	0.865254	53.4562	12.6432	33.9005	183.424
ESCC_054_BLD	8543211	451.044	360.622	0.195552	0.200895	66.5778	21.9174	11.5048	255.926
ESCC_055	10013197	586.055	353.606	0.380998	0.396919	72.5229	18.3793	9.09786	209.112
ESCC_055_BLD	9647682	518.949	412.202	0.203459	0.206068	68.0436	21.5379	10.4185	248.481
ESCC_056	23835267	1380.23	403.844	0.675484	0.708064	66.5445	18.1364	15.3191	205.824
ESCC_056_BLD	9852496	517.874	412.823	0.200869	0.203381	66.5346	22.081	11.3843	260.66
ESCC_057	32164285	1867.27	474.646	0.714185	0.746922	66.0211	17.5939	16.3849	201.376
ESCC_057_BLD	9101786	485.198	393.102	0.188711	0.190165	67.5887	21.8982	10.5131	254.647
ESCC_058	13209958	765.153	379.087	0.475826	0.505465	69.833	18.4207	11.7463	206.006
ESCC_058_BLD	10020487	536.727	432.913	0.189385	0.193903	67.6004	21.5491	10.8505	248.068
ESCC_059_BLD	30484577	1710.37	263.63	0.780893	0.846522	52.0973	12.1946	35.7081	183.743
ESCC_059_BLD	9077198	484.328	394.897	0.181036	0.184946	67.3815	22.0532	10.5653	259.224
ESCC_060	33774859	1959.05	435.053	0.742299	0.779029	64.7099	16.8344	18.4557	202.137
ESCC_060_BLD	9593187	512.716	407.855	0.201534	0.204859	67.5373	21.8918	10.5709	255.248
ESCC_061	17826871	1023.89	500.174	0.484803	0.512294	69.5905	18.808	11.6016	212.901
ESCC_061_BLD	9373299	501.522	408.976	0.18198	0.185005	67.67	21.798	10.5319	250.813
ESCC_062	24191412	638.124	419.408	0.208775	0.342712	28.0805	7.68125	64.2383	211.394
ESCC_062_BLD	9526923	505.342	402.426	0.197823	0.20418	66.8211	21.2777	11.9012	248
ESCC_063	15812998	896.006	438.92	0.480439	0.510543	68.3394	19.1943	12.4663	220.75
ESCC_063_BLD	8795455	465.155	381.382	0.179165	0.180513	67.0329	21.6942	11.2729	256.123
ESCC_064	15082511	857.316	430.878	0.470238	0.497802	68.9963	19.0082	11.9955	217.038
ESCC_064_BLD	8692959	462.031	369.743	0.194145	0.200115	66.9307	21.6068	11.4624	252.826
ESCC_065	25125477	596.273	389.932	0.204352	0.346194	25.2573	6.95573	67.787	208.47
ESCC_065_BLD	8283770	441.901	365.337	0.172536	0.173838	67.6328	21.6987	10.6685	251.017
ESCC_066	22025892	471.577	295.575	0.195545	0.372969	21.7512	5.65041	72.5984	198.189
ESCC_066_BLD	7774226	415.524	345.647	0.168681	0.168427	67.9049	21.4317	10.6634	248.325
ESCC_067	22694483	553.83	354.524	0.208254	0.360009	25.424	6.83345	67.7426	206.998
ESCC_067_BLD	7587321	407.514	342.526	0.158022	0.159713	68.0167	21.0239	10.9594	246.785
ESCC_068	16159984	911.774	431.749	0.493608	0.527022	67.863	18.7793	13.3576	218.728
ESCC_068_BLD	8368083	460.876	373.489	0.187665	0.189894	69.677	20.6195	9.70351	236.2
ESCC_069	11336510	659.125	401.736	0.368622	0.390325	71.8403	17.9541	10.2056	212.936
ESCC_069_BLD	6845342	372.768	309.355	0.164184	0.170313	68.3849	21.7009	9.91422	250.826
ESCC_070	75159887	5385.41	181.059	0.932748	0.96672	41.4542	9.14384	49.402	176.342
ESCC_070_BLD	7434892	544.95	456.555	0.149495	0.162342	68.7423	19.903	11.3547	251.936
ESCC_071	28887442	1589.25	164.64	0.81775	0.896467	42.1757	9.48	48.3443	174.864
ESCC_071_BLD	7525692	406.449	338.948	0.157623	0.166245	67.6198	20.4023	11.978	237.925
ESCC_072	20554173	1188.54	366.667	0.655729	0.692581	67.0168	16.781	16.2022	197.504
ESCC_072_BLD	7351923	391.789	325.36	0.169698	0.170004	67.6137	21.0371	11.3492	244.191
ESCC_073	22801902	1325.51	407.81	0.65685	0.693193	66.9036	17.7732	15.3232	202.144
ESCC_073_BLD	6331391	348.801	291.599	0.161321	0.164237	69.6232	20.9424	9.43439	237.087
ESCC_074	13159305	758.932	462.883	0.37352	0.390007	71.2262	19.8176	8.95619	219.808
ESCC_074_BLD	7752161	426.775	360.143	0.15773	0.156498	69.9923	20.5274	9.48028	233.866
ESCC_075	40114737	2456.48	234.345	0.874636	0.904167	62.8148	11.4391	25.7461	164.649
ESCC_075_BLD	8417663	633.204	533.001	0.144323	0.158495	70.4313	18.2672	11.3015	221.332
ESCC_076	17183191	1000.12	335.286	0.619296	0.665712	66.992	12.4811	20.527	172.94
ESCC_076_BLD	8751701	647.19	543.186	0.146795	0.161121	69.2376	19.2031	11.5593	233.453
ESCC_077	34319894	2018.62	298.833	0.826532	0.852773	66.1584	13.4634	20.3782	187.616
ESCC_077_BLD	7564500	559.92	468.722	0.15044	0.16307	69.4192	19.7099	10.8709	243.167
ESCC_078	77271614	4593.35	375.527	0.897532	0.91815	63.2345	13.2194	23.5461	178.527
ESCC_078_BLD	8056111	589.264	490.468	0.155696	0.167686	68.658	20.0564	11.2856	250.778
ESCC_079	49865901	2626.18	194.48	0.824252	0.923932	32.3241	4.45388	63.222	137.643
ESCC_079_BLD	7664675	554.573	467.458	0.145235	0.157315	67.9231	20.6443	11.4326	257.413
ESCC_080	25157583	1563.65	452.931	0.682412	0.710587	73.758	12.0167	14.2252	157.883
ESCC_080_BLD	7888920	573.5	484.415	0.143799	0.15554	68.2901	20.3328	11.3771	254.026
ESCC_081	21352595	1193.49	393.98	0.628156	0.670391	65.1319	14.4158	20.4523	194.729
ESCC_081_BLD	8430120	612.741	515.63	0.146473	0.158634	68.2344	20.3733	11.3923	255.622
ESCC_082	48005275	3362.07	348.386	0.862138	0.901818	59.6591	8.81799	31.523	147.017
ESCC_082_BLD	9024976	681.315	527.099	0.204794	0.226616	69.8758	16.4212	13.703	209.903
ESCC_083	74058512	4243.55	363.025	0.883981	0.912951	59.4366	11.6431	28.9202	174.223
ESCC_083_BLD	8177935	616.315	469.83	0.215096	0.237943	69.6233	16.6329	13.7439	211.805
ESCC_084	39591013	2898.47	173.26	0.850552	0.931673	39.1698	9.04725	51.7829	187.585
ESCC_084_BLD	7564118	543.449	448.265	0.162307	0.175339	67.3324	20.4549	12.2127	266.261
ESCC_085	31057689	2325.19	163.148	0.839381	0.922404	41.3592	8.92775	49.713	173.432
ESCC_085_BLD	7563561	556.012	459.785	0.160388	0.17324	68.8936	19.9975	11.1089	249.629
ESCC_086	33039298	2101.28	207.996	0.7374	0.890729	30.2067	6.13596	63.6573	167.733
ESCC_086_BLD	7469203	550.867	459.879	0.153804	0.16532	69.2709	20.01	10.7191	248.544
ESCC_087	34313416	2510.33	267.617	0.776792	0.884895	43.5695	8.07997	48.3505	165.577
ESCC_087_BLD	8073245	586.943	489.919	0.161969	0.165709	69.1762	19.9807	10.8431	246.847
ESCC_088	62689681	5132.16	414.939	0.866965	0.916459	54.9342	11.2827	33.7831	174.674
ESCC_088_BLD	7773023	578.915	483.194	0.152797	0.165512	69.8622	19.7703	10.3675	242.693
ESCC_089	36897937	2903.82	174.749	0.87654	0.936919	43.8998	8.52053	47.5797	170.43
ESCC_089_BLD	7140770	523.873	435.604	0.155608	0.16874	68.7658	20.111	11.1233	254.322
ESCC_090	21298533	855.866	143.145	0.544348	0.817844	18.5086	2.95681	78.5346	146.765
ESCC_090_BLD	8466826	613.395	514.734	0.148835	0.161066	68.0117	20.582	11.4064	256.928
ESCC_091	34753883	2525.44	198.882	0.810924	0.910443	41.1117	7.70385	51.1845	169.02
ESCC_091_BLD	8006283	562.25	487.886	0.119936	0.132485	65.9756	21.0561	12.9683	269.226
ESCC_092	22124395	1595.93	157.989	0.757721	0.888112	40.9696	6.37668	52.6537	151.213
ESCC_092_BLD	8569393	637.652	526.612	0.161437	0.174212	69.7482	19.7181	10.5337	242.675
ESCC_093	31545204	2191.73	261.025	0.710388	0.86363	42.4895	6.29482	51.2157	152.471
ESCC_093_BLD	8451390	630.781	520.256	0.16123	0.175511	69.7986	18.9775	11.2239	231.129
ESCC_094	25320292	1775.47	186.168	0.752529	0.882498	40.5153	6.74597	52.7387	161.763
ESCC_094_BLD	9018234	681.897	562.678	0.161198	0.175147	70.7941	18.3965	10.8094	222.626
ESCC_095	28244748	2026.67	199.198	0.786325	0.893068	41.8473	7.55483	50.5979	168.825
ESCC_095_BLD	7724450	562.055	485.708	0.124486	0.1361	68.4119	20.1288	11.4593	249.266
ESCC_096	37594469	2180.22	470.815	0.641679	0.779458	37.9327	7.77482	54.2925	181.183
ESCC_096_BLD	6930974	500.046	435.417	0.118649	0.129443	67.8815	20.4535	11.665	254.072
ESCC_097	25812200	1801.96	146.31	0.794427	0.904585	39.0087	7.27157	53.7197	172.704
ESCC_097_BLD	8450441	610.429	520.215	0.135169	0.147972	67.7652	20.3169	11.9179	252.103
ESCC_098	30573145	2284.18	134.277	0.854448	0.93196	41.636	8.79597	49.5681	180.272
ESCC_098_BLD	7378432	543.517	452.387	0.154255	0.167869	68.9464	20.1542	10.8993	246.731
ESCC_099	24995818	1918.41	502.715	0.651539	0.732433	63.4831	12.1217	24.3952	179.026
ESCC_099_BLD	7627046	560.363	469.527	0.149406	0.1623	68.8931	20.1811	10.9259	249.205
ESCC_100	17082295	1217.37	318.522	0.614287	0.729604	56.238	10.4192	33.3429	174.534
ESCC_100_BLD	8473893	625.365	532.804	0.135761	0.148318	69.2867	19.1054	11.608	235.209
ESCC_101	54191984	4323.83	388.067	0.859398	0.907804	55.3996	10.7582	33.8422	175.24
ESCC_101_BLD	8832879	649.89	552.591	0.13739	0.149918	69.042	19.355	11.6031	238.127
ESCC_102	20603073	1495.19	346.306	0.650969	0.758722	56.6847	10.8204	32.4949	174.678
ESCC_102_BLD	9112965	674.092	569.222	0.142912	0.155893	69.3683	19.2618	11.37	236.716
ESCC_103	40448173	2341.76	417.276	0.661213	0.815775	33.8403	6.71534	59.4443	175.08
ESCC_103_BLD	7957389	584.3	503.405	0.127017	0.138629	68.9844	19.4045	11.6112	239.158
ESCC_104	23462686	1838.93	649.99	0.590353	0.64528	67.9974	15.0224	16.9802	193.762
ESCC_104_BLD	8544531	642.645	524.386	0.169509	0.18446	70.3391	18.6977	10.9632	226.352
ESCC_105	29656899	2157.71	186.768	0.821747	0.906989	43.0115	8.5273	48.4612	178.342
ESCC_105_BLD	8964170	672.128	553.661	0.16213	0.17655	70.1723	18.6381	11.1896	226.485
ESCC_106	21263393	1609.07	436.023	0.631962	0.725331	59.2227	11.9491	28.8282	177.425
ESCC_106_BLD	9532316	723.717	601.91	0.154483	0.16872	71.1246	17.6977	11.1777	215.076
ESCC_107	13114437	897.694	261.393	0.558738	0.702901	50.5166	9.71306	39.7703	170.658
ESCC_107_BLD	8694261	646.322	515.946	0.186522	0.201942	69.4612	19.8831	10.6557	243.39
ESCC_108	22014378	1755.22	458.169	0.688507	0.738186	66.9578	15.0403	18.0019	193.644
ESCC_108_BLD	7799480	575.759	497.35	0.124075	0.136455	69.2712	18.9424	11.7864	234.567
ESCC_109	29464001	2312.12	297.783	0.804831	0.866056	59.4872	11.7586	28.7542	176.797
ESCC_109_BLD	8540600	633.496	540.765	0.132934	0.146601	69.5407	18.5584	11.9009	229.216
ESCC_110	36999803	2922.59	365.635	0.818047	0.870376	61.4293	12.7814	25.7893	183.046
ESCC_110_BLD	8492044	625.745	527.262	0.143363	0.157632	68.9694	19.1281	11.9025	235.829
ESCC_111	27644541	2185.04	881.563	0.551082	0.595645	70.2517	15.8557	13.8926	197.562
ESCC_111_BLD	7421547	548.959	463.822	0.143324	0.155286	69.4724	19.8394	10.6883	243.375
ESCC_112	23749540	1847.08	539.029	0.62859	0.703898	65.5717	13.3039	21.1244	185.786
ESCC_112_BLD	7265900	535.206	460.502	0.12737	0.139721	69.0873	19.1676	11.745	236.065
ESCC_113	27327553	2174.88	155.016	0.850148	0.921718	49.6677	8.01444	42.3179	153.106
ESCC_113_BLD	9128132	675.804	537.104	0.191422	0.205381	69.2227	19.8633	10.914	245.059
ESCC_114	28228408	2084.26	195.625	0.812058	0.898758	46.193	9.02887	44.7781	171.835
ESCC_114_BLD	7843978	578.425	470.821	0.173961	0.186219	69.1818	19.5928	11.2254	244.533
ESCC_115	17742222	1422.99	278.655	0.746432	0.803154	62.435	12.5491	25.0159	180.793
ESCC_115_BLD	8886413	661.128	523.485	0.194289	0.208362	69.6018	19.4501	10.9481	240.59
ESCC_116	21469241	1730.97	355.178	0.741266	0.793061	65.1172	14.7945	20.0883	187.606
ESCC_116_BLD	8219023	607.669	493.249	0.175859	0.188471	69.3113	19.5964	11.0923	243.511
ESCC_117	25007156	1893.24	139.027	0.834982	0.918582	44.6304	7.72438	47.6452	158.415
ESCC_117_BLD	7532899	548.711	459.664	0.148584	0.16252	68.2434	19.3561	12.4005	244.075
ESCC_118	22962020	1742.38	623.722	0.570274	0.638614	66.1621	14.7273	19.1106	202.619
ESCC_118_BLD	7437285	544.427	460.418	0.1419	0.154553	68.7274	19.1165	12.1561	240.854
ESCC_119	20991401	1715.13	399.562	0.723373	0.765571	69.9677	14.4952	15.5371	187.092
ESCC_119_BLD	7240222	528.203	442.028	0.149906	0.163381	68.39	19.1992	12.4107	242.426
ESCC_120	12077395	840.22	288.442	0.528456	0.647877	58.0442	11.2818	30.674	180.687
ESCC_120_BLD	8268739	623.284	482.4	0.205193	0.226181	69.8422	16.8512	13.3066	213.757
ESCC_121	20133826	1577.12	518.532	0.618548	0.670226	67.3704	16.1502	16.4794	200.997
ESCC_121_BLD	8392124	617.164	508.823	0.161562	0.1757	68.8476	19.0013	12.1511	238.221
ESCC_122	25053271	2021.4	459.494	0.714197	0.770748	65.9076	13.509	20.5834	178.968
ESCC_122_BLD	7807953	576.379	479.232	0.155517	0.168642	69.1734	20.2887	10.538	249.499
ESCC_123	54651258	4465.27	333.14	0.886461	0.923335	58.0371	11.8435	30.1193	172.286
ESCC_123_BLD	8202314	604.859	496.636	0.166607	0.179186	69.2046	19.1605	11.6348	238.547
ESCC_124	22362680	1738.98	457.658	0.657735	0.732155	64.3646	12.7529	22.8824	183.377
ESCC_124_BLD	7863871	583.166	481.495	0.161498	0.174599	69.5667	18.9777	11.4555	236.376
ESCC_125	27610307	2274.17	478.566	0.752559	0.789177	69.3231	15.3511	15.3258	188.569
ESCC_125_BLD	7558129	558.222	469.87	0.146158	0.158382	69.3408	19.0258	11.6335	237.671
ESCC_126	36538208	2937.52	263.858	0.86706	0.907756	59.4746	11.4105	29.1149	177.942
ESCC_126_BLD	7960463	585.136	488.247	0.153457	0.165795	68.9576	20.4334	10.609	252.985
ESCC_127	36972070	3070.47	299.66	0.856254	0.900708	61.9462	11.2937	26.7602	175.421
ESCC_127_BLD	7357177	545.442	456.062	0.151613	0.164073	69.5888	18.9367	11.4744	236.183
ESCC_128	20224867	1626.39	500.808	0.622864	0.688991	68.484	13.2744	18.2416	176.279
ESCC_128_BLD	8234274	618.734	480.227	0.203018	0.224115	69.6468	16.5912	13.7619	211.954
ESCC_129	23554074	1939.17	433.084	0.731234	0.776106	68.0524	13.936	18.0116	178.32
ESCC_129_BLD	8266998	627.792	515.123	0.165379	0.17948	71.0312	18.4308	10.538	227.927
ESCC_130	22639783	1863.49	345.395	0.76029	0.811621	67.4143	12.7492	19.8365	170.523
ESCC_130_BLD	8996100	687.203	550.698	0.183283	0.198761	71.2758	18.2282	10.4961	224.264
ESCC_131	27930633	2219.61	782.238	0.591746	0.645599	69.712	14.6858	15.6022	193.082
ESCC_131_BLD	9312162	712.573	563.951	0.192368	0.208732	71.3111	18.3117	10.3772	224.766
ESCC_132	16443961	1435.25	276.957	0.714567	0.780042	63.8436	12.2192	23.9371	174.912
ESCC_132_BLD	9598257	728.193	576.848	0.191987	0.208004	70.7022	18.9611	10.3367	231.652
ESCC_133	22431267	1838.86	598.526	0.630706	0.674366	71.5548	15.2593	13.1859	189.901
ESCC_133_BLD	7520617	549.01	455.456	0.158639	0.170654	68.497	19.954	11.5489	251.435
ESCC_134	21671480	1811.93	660.609	0.598638	0.634577	75.0917	12.9037	12.0046	170.867
ESCC_134_BLD	7551098	557.06	464.394	0.155387	0.166593	69.309	19.4169	11.2741	242.95
ESCC_135	19890693	1647.69	686.142	0.546964	0.583348	75.2004	12.9027	11.8969	176.814
ESCC_135_BLD	8130476	592.565	488.941	0.162781	0.17519	68.397	19.8376	11.7655	250.501
ESCC_136	26140611	2194.89	641.273	0.671637	0.707377	74.1343	11.7343	14.1314	170.01
ESCC_136_BLD	7664785	561.498	466.346	0.158508	0.169678	68.8358	19.6851	11.4791	246.491
ESCC_137	21918100	1792.73	620.126	0.600337	0.652071	72.7083	11.215	16.0766	165.179
ESCC_137_BLD	8334861	620.199	487.587	0.199633	0.213949	69.5872	19.1415	11.2712	239.476
ESCC_138	20717774	1652.17	632.516	0.553005	0.614482	70.9993	11.0578	17.9429	168.739
ESCC_138_BLD	8336883	618.98	487.188	0.199132	0.213112	69.4573	19.0974	11.4453	240.396
ESCC_139	21860007	1794.73	639.962	0.592482	0.642367	73.2888	10.9246	15.7866	165.038
ESCC_139_BLD	8400430	631.275	502.833	0.190167	0.203508	70.3954	18.5252	11.0794	233.078
ESCC_140	28836545	2396	704.974	0.673865	0.705439	73.5548	14.0292	12.416	180.366
ESCC_140_BLD	8068637	608.725	478.838	0.199416	0.21355	70.5909	18.2652	11.1439	229.137
ESCC_141	22004207	1713.23	628.576	0.573459	0.630104	69.1488	13.2342	17.6171	181.694
ESCC_141_BLD	8222280	591.94	481.015	0.17403	0.187471	67.4643	19.9503	12.5855	256.258
ESCC_142	23312580	1898.23	565.954	0.666479	0.701409	71.6842	16.0313	12.2845	199.363
ESCC_142_BLD	8440921	625.199	502.081	0.18321	0.197084	69.3393	18.8108	11.8499	238.955
ESCC_143	18874989	1511.64	391.431	0.691552	0.738903	68.4845	15.0436	16.4718	190.928
ESCC_143_BLD	7866935	590.918	477.583	0.178737	0.191966	70.4219	17.8568	11.7213	227.672
ESCC_144	10735608	779.26	145.146	0.710596	0.809096	51.4738	11.6072	36.9191	177.22
ESCC_144_BLD	7624597	542.872	442.815	0.167349	0.184468	66.3035	19.5645	14.132	252.124
ESCC_145	26023220	2026.49	264.772	0.834762	0.869125	60.6089	18.1616	21.2295	210.843
ESCC_145_BLD	7685976	558.366	454.629	0.168172	0.185909	67.6129	18.2918	14.0953	235.36
ESCC_146	21778125	1696.02	199.983	0.834452	0.880387	57.5827	15.0331	27.3842	201.319
ESCC_146_BLD	9169272	666.003	520.602	0.198092	0.218634	67.3525	18.4446	14.2029	235.922
ESCC_147	19771693	1521.67	175.491	0.832113	0.882368	55.9072	14.6655	29.4273	200.937
ESCC_147_BLD	8596044	626.745	493.158	0.19234	0.213409	67.5664	18.3451	14.0886	234.392
ESCC_148	23293583	1831.28	256.095	0.817426	0.858924	61.3997	16.4964	22.104	199.758
ESCC_148_BLD	8579504	638.685	506.567	0.192512	0.206961	69.6433	18.676	11.6807	235.955
ESCC_149	30158883	2306.47	295.41	0.828143	0.870259	58.658	17.3574	23.9845	209.965
ESCC_149_BLD	7639371	554.478	457.76	0.161954	0.174604	68.0414	20.1515	11.8072	253.415
ESCC_150	25007060	1904.75	371.97	0.744465	0.800772	62.2132	16.0235	21.7633	213.571
ESCC_150_BLD	7693738	559.246	457.251	0.168878	0.182467	68.0491	19.9504	12.0005	252.485
ESCC_151	22244917	1749.31	212.495	0.838212	0.877666	59.3806	15.8291	24.7903	201.152
ESCC_151_BLD	7905133	582.202	462.904	0.189373	0.2051	68.7334	19.6933	11.5734	245.027
ESCC_152	16907419	1267.79	163.331	0.808522	0.867956	54.2867	14.7672	30.9461	206.224
ESCC_152_BLD	7682494	566.285	459.553	0.174986	0.188657	69.0071	19.6066	11.3863	245.044
ESCC_153	12385332	736.194	463.864	0.349631	0.369555	75.0905	11.1491	13.7605	153.804
ESCC_153_BLD	6137248	313.404	270.337	0.132425	0.137617	64.2356	18.4676	17.2967	244.853
ESCC_154	10804061	636.464	404.368	0.347543	0.364346	74.3976	12.8294	12.773	169.63
ESCC_154_BLD	5908421	320.007	277.199	0.131529	0.134003	68.2904	19.8335	11.8761	252.025
ESCC_155	17405370	1038.3	644.14	0.364971	0.379691	74.8487	13.5891	11.5622	173.79
ESCC_155_BLD	5915298	325.845	284.487	0.125251	0.126992	69.5552	19.4508	10.9941	240.853
ESCC_156	13434023	788.742	506.244	0.34712	0.358161	74.0653	14.1748	11.7599	182.083
ESCC_156_BLD	6412960	316.082	274.09	0.128517	0.132964	62.109	17.5721	20.3189	243.25
ESCC_158	24330633	1085.44	493.3	0.446202	0.540809	52.8784	7.35099	39.7706	138.672
ESCC_158_BLD	8063929	439.722	354.844	0.187714	0.193374	68.7073	20.851	10.4417	237.322
ESCC_159	20340725	809.85	347.975	0.476074	0.564803	46.8032	9.42046	43.7764	175.072
ESCC_159_BLD	5116881	274.97	234.81	0.15341	0.146463	68.5888	19.6054	11.8059	246.127
ESCC_160	17526757	989.457	573.785	0.398866	0.420359	70.3647	15.3051	14.3301	197.182
ESCC_160_BLD	9772305	524.326	454.462	0.130229	0.133611	67.6772	19.2301	13.0926	244.591
ESCC_161	20122385	1163.54	570.94	0.480063	0.509939	71.2574	12.5633	16.1793	169.197
ESCC_161_BLD	11087872	491.997	356.127	0.393684	0.410055	55.0018	23.6179	21.3804	362.679
ESCC_162	17309197	1061.27	584.247	0.430378	0.449919	77.047	11.1486	11.8044	152.062
ESCC_162_BLD	2722497	147.543	130.931	0.12193	0.112658	69.2906	19.575	11.1343	244.031
ZEC043	9636894	525.29	424.945	0.18767	0.191019	68.8469	20.4705	10.6825	237.302
ZEC056	9311798	500.803	398.304	0.20105	0.205215	67.9101	20.7183	11.3716	240.03
ZEC061	8082420	431.923	357.942	0.166808	0.171403	67.4082	20.772	11.8198	238.023
ZEC118	15401171	842.698	579.996	0.298523	0.311798	67.8816	21.3488	10.7696	243.363
ZEC127	13272274	717.481	601.906	0.153643	0.16158	67.8155	19.238	12.9464	244.794
ZEC145	12820912	702.12	593.682	0.148153	0.154913	68.788	19.7083	11.5037	249.87
ZEC157	10097158	542.127	414.815	0.224458	0.235102	67.0226	21.4206	11.5569	247.747
ZEC166	14449451	708.193	597.077	0.144435	0.157335	61.2072	17.2675	21.5253	242.409
