# Supplementary material for: Identification of predictors of drug sensitivity using patient-derived models of esophageal squamous cell carcinoma
Source: Nat Commun. 2019 Nov 7;10:5076. doi: 10.1038/s41467-019-12846-7 (PMC6838071; doi:10.1038/s41467-019-12846-7)
Supplement: Supplementary file 8 — Supplementary Data 6 [file 41467_2019_12846_MOESM8_ESM.xlsx]

## Sheet: Sheet1
Factor	Cases, n	Failed, n	Successed, n	Success rate (%)	P value*
Cases, n	123	115	8	6.50407
Age, year					0.897
<60	41	39	2	4.87805
≥60	82	76	6	7.31707
Sex					0.14
Male	106	101	5	4.71698
Female	17	14	3	17.6471
Smoking					0.684
No	31	28	3	9.67742
Yes	92	87	5	5.43478
Driking					0.483
No	40	36	4	10
Yes	83	79	4	4.81928
Famliy Tumor History					1
No	81	76	5	6.17284
Yes	42	39	3	7.14286
BMI					0.818
<18.5	11	10	1	9.09091
18.5-24	95	89	6	6.31579
≥24	17	16	1	5.88235
Tumor Location					0.385
Uper	8	8	0	0
Middle	46	41	5	10.8696
Lower	69	66	3	4.34783
Differentiation					0.445
High	18	18	0	0
Middle	72	67	5	6.94444
Low	31	28	3	9.67742
T					0.86
1	13	13	0	0
2	22	21	1	4.54545
3	87	80	7	8.04598
4	1	1	0	0
N					0.638
0	61	55	6	9.83607
1	37	36	1	2.7027
2	18	17	1	5.55556
3	7	7	0	0
TNM					0.282
I	24	23	1	4.16667
II	43	38	5	11.6279
III	56	54	2	3.57143
Vascular Invasion					1
No	92	86	6	6.52174
Yes	30	28	2	6.66667
Nerve infiltration					0.029
No	81	79	2	2.46914
Yes	41	35	6	14.6341
Neoadjuvant therapy					0.427
No	103	95	8	7.76699
Yes	20	20	0	0
*The thickened numbers have statistical significance (P≤0.05).
