# Supplementary material for: Identification of predictors of drug sensitivity using patient-derived models of esophageal squamous cell carcinoma
Source: Nat Commun. 2019 Nov 7;10:5076. doi: 10.1038/s41467-019-12846-7 (PMC6838071; doi:10.1038/s41467-019-12846-7)
Supplement: Supplementary file 9 — Supplementary Data 7 [file 41467_2019_12846_MOESM9_ESM.xlsx]

## Sheet: Sheet1
Cell line	Identification results (karyotype)
ZEC043	38；38；39；39；40；42；42；43；44；44；44；44；45；45；46；46；46；48；49；49
ZEC056	37；41；46；47；48；51；52；52；53；54；57；57；57；62；64；64；67；72；72；72
ZEC061	46；46；47；48；48；48；49；49；50；51；52；52；53；54；56；56；56；57；58；63
ZEC145	50；50；51；51；52；52；52；52；54；54；54；58；60；60；61；63；63；64；65；71
ZEC118	49；49；50；50；50；50；51；53；57；60；60；63；63；65；65；68；71；75；79；85
ZEC127	34；35；35；35；36；36；36；36；37；37；38；39；40；40；40；41；42；44；45；46
ZEC157	51；52；52；53；54；54；55；55；56；57；57；58；59；59；59；60；60；61；61；65
ZEC166	48；49；53；56；59；59；60；60；61；61；64；65；65；66；66；66；69；70；70；71
