# Supplementary material for: Identification of predictors of drug sensitivity using patient-derived models of esophageal squamous cell carcinoma
Source: Nat Commun. 2019 Nov 7;10:5076. doi: 10.1038/s41467-019-12846-7 (PMC6838071; doi:10.1038/s41467-019-12846-7)
Supplement: Supplementary file 12 — Supplementary Data 10 [file 41467_2019_12846_MOESM12_ESM.xlsx]

## Sheet: Sheet1
Gene	ZEC043	ZEC056	ZEC061	ZEC118	ZEC127	ZEC145	ZEC157	ZEC166
MYC	Gain	Gain		Gain			Gain
CCNE1				Gain
FGF19			Gain			Gain
FGFR4				Gain
TGFBR1							Gain
PAK3	Gain
SYK					Gain		Gain
TOP2A		Gain	Gain				Gain
PTK2				Gain			Gain
ATM				Loss
BRCA2				Loss				Loss
CHEK1				Loss	Loss
CDK6
CDKN2A	Loss	Loss			Loss		Loss
CDKN2B	Loss	Loss			Loss	Loss
CCND1			Gain			Gain	Gain
CCND2			Gain
AKT3			Gain
ZNF217		Gain	Gain				Gain
AKT1
VEGFA							Gain
WEE2						Loss
BIRC5					Gain
KMT2A	Gain
MEN1				Gain			Gain
PLA2G1B	Gain
TOP1		Gain	Gain				Gain
HSP90AA1
RAC1		Gain					Gain
HGF
PIK3CA							Gain
RICTOR		Gain					Gain
SRMS								Gain
TEK							Gain
TNK2							Gain	Gain
AMER1							Loss
FGF3			Gain			Gain	Gain
FGF4			Gain			Gain	Gain
SRC							Gain
RB1				Loss
LIMK1
EGFR	Gain							Gain
ERBB2		Gain
ERBB3				Gain
NRG1
YES1		Gain
HCK				Gain			Gain
MAP4K5		Gain			Gain
BMX					Gain
ABL1							Gain
RET
BTK	Gain
