# Supplementary material for: Identification of predictors of drug sensitivity using patient-derived models of esophageal squamous cell carcinoma
Source: Nat Commun. 2019 Nov 7;10:5076. doi: 10.1038/s41467-019-12846-7 (PMC6838071; doi:10.1038/s41467-019-12846-7)
Supplement: Supplementary file 13 — Supplementary Data 11 [file 41467_2019_12846_MOESM13_ESM.xlsx]

## Sheet: Sheet 1
Potential drug-genotype associations
Compound name	Gene	Mutation
10058-F4	MYC	Gain
Afuresertib	ZNF217	Gain
Afuresertib	AKT3	Gain
AGI-5198	IDH1	SNV
AST-1306	EGFR	Gain
AST-1306	ERBB3	Gain
AST-1306	ERBB2	Gain
Axitinib	VEGFA	Gain
Azathioprine	RAC1	Gain
AZD4547	FGF3	Gain
AZD4547	FGF4	Gain
AZD4547	FGF19	Gain
AZD4547	FGFR4	Gain
BGJ398	FGF19	Gain
BGJ398	FGF3	Gain
BGJ398	FGF4	Gain
BGJ398	FGFR4	Gain
BLU9931	FGF19	Gain
BLU9931	FGF3	Gain
BLU9931	FGF4	Gain
BLU9931	FGFR4	Gain
Crizotinib	HGF	SNV
Cyt387	JAK3	SNV
Dacomitinib	EGFR	Gain
Dacomitinib	ERBB3	Gain
Dacomitinib	ERBB2	Gain
Dasatinib	DDR1	SNV
Dasatinib	ABL1	Gain
Dasatinib	ADGRA2	SNV
Dasatinib	YES1	Gain
Dinaciclib	CCNE1	Gain
Dinaciclib	WEE2	Loss
Doxorubicin	TOP2A	Gain
Elesclomol	NFE2L2	SNV
Everolimus	RICTOR	Gain
Everolimus	MTOR	SNV
Everolimus	PIK3CA	Gain
FRAX597	PAK3	Gain
GANT61	GLI1	SNV
Ibrutinib	HCK	Gain
Ibrutinib	BTK	Gain
Ibrutinib	BMX	Gain
Imatinib	DDR1	SNV
KU-55933	ATM	SNV
Lapatinib	EGFR	Gain
Lapatinib	ERBB3	Gain
Lapatinib	ERBB2	Gain
LY2874455	FGF19	Gain
LY2874455	FGF3	Gain
LY2874455	FGF4	Gain
LY2874455	FGFR4	Gain
MI-2	KMT2A	Gain
MI-2	MEN1	Gain
MK-2206_2HCl	ZNF217	Gain
MK-2206_2HCl	AKT3	Gain
MM-102	KMT2D	SNV
Olaparib	BRCA2	Loss
Olaparib	CHEK1	Loss
Olaparib	ARID1A	SNV
Olaparib	ATM	Loss
Palbociclib	CDKN2A_2B	Loss
Palbociclib	CCND1	Gain
Palbociclib	CCND2	Gain
Palbociclib	CDK4	Loss
PF-04691502	RICTOR	Gain
PF-04691502	MTOR	SNV
PF-04691502	PIK3CA	Gain
PF-573228	PTK2	Gain
PI-103	RICTOR	Gain
PI-103	MTOR	SNV
PI-103	PIK3CA	Gain
Propranolol_HCl	AR	SNV
Rapamycin	NTRK1	SNV
Rapamycin	RPTOR	SNV
Rapamycin	NF1	SNV
Regorafenib	TEK	Gain
Ribociclib_LEE011	CDKN2A_2B	Loss
Ribociclib_LEE011	CCND1	Gain
Ribociclib_LEE011	CCND2	Gain
Ribociclib_LEE011	CDK4	SNV
RITA	TP53	SNV
SB505124	SMAD4	SNV
Semagacestat	NOTCH1	SNV
Sorafenib	FGF3	Gain
Sorafenib	FGF4	Gain
Tenovin-6	TP53	SNV
Tofacitinib	JAK3	SNV
Topotecan_HCl	TOP1	Gain
Trametinib	NTRK1	SNV
Trametinib	RPTOR	SNV
Trametinib	NF1	SNV
Veliparib	ARID1A	SNV
Veliparib	ATM	Loss
Veliparib	BRCA2	Loss
Veliparib	CHEK1	Loss
Vemurafenib	TNK2	Gain
Vemurafenib	MAP4K5	Gain
Vemurafenib	SRMS	Gain
