# Supplementary material for: Identification of predictors of drug sensitivity using patient-derived models of esophageal squamous cell carcinoma
Source: Nat Commun. 2019 Nov 7;10:5076. doi: 10.1038/s41467-019-12846-7 (PMC6838071; doi:10.1038/s41467-019-12846-7)
Supplement: Supplementary file 14 — Supplementary Data 12 [file 41467_2019_12846_MOESM14_ESM.xlsx]

## Sheet: Sheet1
Cell lines	10058-F4(μM)	Afuresertib(μM)	AGI-5198(μM)	AST-1306(μM)	Axitinib(μM)	Azathioprine(μM)	AZD4547(μM)	BGJ398(μM)	Crizotinib(μM)	Cyt387(μM)	Dacomitinib(μM)	Dasatinib(μM)	Dinaciclib(μM)	Doxorubicin(μM)	Elesclomol(μM)	Everolimus(μM)	FRAX597(μM)	GANT61(μM)	Ibrutinib(μM)	Imatinib(μM)	KU-55933(μM)	Lapatinib(μM)	Ribociclib(LEE011)(μM)	Palbociclib(μM)	LY2874455(μM)	BLU9931(μM)	MI-2(μM)	MK-2206 2HCl(μM)	MM-102(μM)	Olaparib(μM)	Veliparib(μM)	PF-573228(μM)	PI-103(μM)	PF-04691502(μM)	Propranolol HCl(μM)	Rapamycin(μM)	Regorafenib(μM)	RITA(μM)	Tenovin-6(μM)	SB505124(μM)	Semagacestat(μM)	Sorafenib(μM)	Tofacitinib(μM)	Topotecan HCl(μM)	Trametinib(μM)	Vemurafenib(μM)
ZEC043	30	10.0378	30	0.298049			11.6478	5.39035	2.61588		0.826014		0.00839706	0.154303		1	3.78341	19.6957	0.720999		18.3452	3.12038	2.05566	0.769122	0.185884		30	11.9424		30.0186	30	4.90548	0.629547	0.355397			5.64668	1.32037	3.66283		100			0.0233956	0.0590939	9.79818
ZEC056	28.762	6.05861		0.472509		97.2668	7.41368	6.11632	1.11874		1.66299	0.0416989		0.086445		0.690565	1.07951		1.29041			3.41153	34.4929	13.8992	0.125438		30	5.69983	80.9672	39.6729	30	4.62104	0.658704					0.944532	3.02442	1.14312	100			0.102251		3.64133
ZEC061	30	5.32144	30	0.05954	2.21585		9.33549	6.88472	1.61266	2.8305	0.0633027	0.0686339	0.00992659	0.232161	5	1	2.75155	38.5923		31.01	23.5434	0.942076	92.38	21.9907	0.189534	4.75547	30	12.4634	100	50	30	5	0.443853	0.285567		1		10	4.55008	80.588	100	12.1008	10	0.0386371	0.02142	10
ZEC118	30	9.92598		1.79519	16.0573	81.5262	2.88639	2.86003	6.51012	5.11997	4.26513	0.1072	0.0216282	0.190533	0.00184432	1			9.54813	33.1975	17.1499	5	110.273	13.5847	0.392451		30	4.12032	53.844	50	30	5	0.417731	0.458431	100	1	3.10159	10	4.51099	100	100	7.88959	10	0.286972	5	10
ZEC127	20.268	0.435235	30		4.65663	70.5513			3.43227			0.0400332				0.0129433		48.2639	2.69952		21.7161		10.1025	1.56951				0.435867		47.2503	30	3.30634	0.123605	0.0967607		1		1.82868	1.59816	2.75848	100	7.40096			1.55975	10
ZEC145	25.7205	0.534794		0.0672244		85.9998	1.15949	1.50157	3.44571	21.3842	0.0128267	0.0167309	0.0100931		0.181378	0.146057				18.9408		0.274979	9.447	9.59328	0.0974144	3.87439		0.886833	78.5955	48.5344	30	6.8439	2.262	0.17401	49.1005	1	5.59228	10	3.45446	3.43646	100		10		0.024276	9.65301
ZEC157	30.4546	12.2289	30	0.0698667	46.093	100	4.73809	7.78843	2.92578	2.44594	0.0215695	0.0192899		0.214067	5	1		34.5688	0.212264	31.4753	11.5435	0.400253	31.9717	14.734	0.526096	10	30	16.1125	97.1425	50	30	5	0.457089	0.123154	100	1	3.15724	5.94933	4.653		100	5.48273	10	0.0525798	0.00380337	4.79711
ZEC166	31.0268	8.99455	30	0.0513552	54.9737		10	10	6.02692		0.0243576	0.0204325	0.00798982	0.150564	5	1	3.00443	50			58.1264	0.426084	95	30.284	0.327851	3.57857		5.84091	100	12.141	30	5	0.142612	0.0812783	100	1	7.8159	10.6728	3.74874	100	100	13.8729		0.108164	0.0351088	8.695
	No Screening
