# Supplementary material for: Identification of predictors of drug sensitivity using patient-derived models of esophageal squamous cell carcinoma
Source: Nat Commun. 2019 Nov 7;10:5076. doi: 10.1038/s41467-019-12846-7 (PMC6838071; doi:10.1038/s41467-019-12846-7)
Supplement: Supplementary file 15 — Supplementary Data 13 [file 41467_2019_12846_MOESM15_ESM.xlsx]

## Sheet: 20181031_8CellLines46Comps_stat
Compound	Gene	Mutation	FC	log2FC	Mutated	Nonmutated	T test	FDR
Ribociclib_LEE011	CDKN2A_2B	Loss	0.177528	-2.49388	5	3	0.000147528	0.00604866
Palbociclib	CDKN2A_2B	Loss	0.369561	-1.43612	5	3	0.0399774	0.515817
Azathioprine	RAC1	Gain	1.24287	0.313681	2	3	0.0491021	0.515817
MM-102	KMT2D	SNV	0.700535	-0.513471	2	4	0.0503236	0.515817
MK-2206_2HCl	ZNF217	Gain	2.45955	1.29839	3	5	0.105559	0.862896
PI-103	RICTOR	Gain	3.2035	1.67965	3	5	0.126277	0.862896
LY2874455	FGF19	Gain	0.460526	-1.11865	2	5	0.229026	0.948865
10058-F4	MYC	Gain	1.11402	0.155769	4	4	0.2639	0.948865
Olaparib	BRCA2	Loss	0.702221	-0.510003	2	6	0.264926	0.948865
Vemurafenib	TNK2	Gain	0.762374	-0.39143	2	6	0.358407	0.948865
AZD4547	FGF3	Gain	0.635747	-0.653475	3	4	0.377422	0.948865
AZD4547	FGF4	Gain	0.635747	-0.653475	3	4	0.377422	0.948865
Vemurafenib	MAP4K5	Gain	0.772978	-0.371501	2	6	0.383379	0.948865
Olaparib	CHEK1	Loss	1.26646	0.340804	2	6	0.397801	0.948865
Topotecan_HCl	TOP1	Gain	0.462255	-1.11324	3	3	0.401716	0.948865
BGJ398	FGF19	Gain	0.652018	-0.617016	2	5	0.40357	0.948865
Ibrutinib	HCK	Gain	3.10779	1.63589	2	3	0.421216	0.948865
PF-04691502	RICTOR	Gain	0.581565	-0.781987	3	5	0.426201	0.948865
BLU9931	FGF19	Gain	0.63555	-0.653923	2	5	0.524935	0.948865
BLU9931	FGF3	Gain	1.73532	0.795201	3	4	0.562471	0.948865
BLU9931	FGF4	Gain	1.73532	0.795201	3	4	0.562471	0.948865
AZD4547	FGF19	Gain	0.715191	-0.4836	2	5	0.572559	0.948865
Everolimus	RICTOR	Gain	0.762791	-0.390641	3	5	0.57382	0.948865
AST-1306	EGFR	Gain	0.354462	-1.4963	2	5	0.597243	0.948865
Afuresertib	ZNF217	Gain	1.31475	0.394788	3	5	0.599863	0.948865
Dacomitinib	EGFR	Gain	0.352803	-1.50306	2	5	0.601719	0.948865
Palbociclib	CCND1	Gain	1.28433	0.361018	3	5	0.669427	1
BGJ398	FGF3	Gain	0.885073	-0.176132	3	4	0.78211	1
BGJ398	FGF4	Gain	0.885073	-0.176132	3	4	0.78211	1
Doxorubicin	TOP2A	Gain	1.07524	0.104658	3	3	0.806939	1
Sorafenib	FGF3	Gain	0.904398	-0.14497	2	3	0.815312	1
Sorafenib	FGF4	Gain	0.904398	-0.14497	2	3	0.815312	1
Ribociclib_LEE011	CCND1	Gain	0.885178	-0.175961	3	5	0.872693	1
Lapatinib	EGFR	Gain	0.884066	-0.177774	2	5	0.898077	1
LY2874455	FGF3	Gain	1.05083	0.0715261	3	4	0.924302	1
LY2874455	FGF4	Gain	1.05083	0.0715261	3	4	0.924302	1
PF-573228	PTK2	Gain	1.01089	0.0156287	2	6	0.95115	1
MI-2	MEN1	Gain	1	0	2	3	1	1
Veliparib	BRCA2	Loss	1	0	2	6	1	1
Veliparib	CHEK1	Loss	1	0	2	6	1	1
Semagacestat	NOTCH1	SNV	1	0	5	3	1	1
AST-1306	ERBB3	Gain	10.575	3.40259	1	6	0.000359805	1
Trametinib	NTRK1	SNV	17.6113	4.13843	1	6	0.000927252	1
Dinaciclib	CCNE1	Gain	2.37629	1.24871	1	4	0.00182895	1
Dacomitinib	ERBB3	Gain	9.80094	3.29292	1	6	0.00344089	1
Olaparib	ARID1A	SNV	0.269392	-1.89222	1	7	0.00665192	1
Cyt387	JAK3	SNV	6.17065	2.62542	1	3	0.00856763	1
Imatinib	DDR1	SNV	0.593862	-0.751801	1	3	0.010388	1
Lapatinib	ERBB3	Gain	3.49842	1.8067	1	6	0.0706876	1
Elesclomol	NFE2L2	SNV	0.0483616	-4.36999	1	4	0.291355	1
BGJ398	FGFR4	Gain	0.455401	-1.13479	1	6	0.314505	1
Ribociclib_LEE011	CCND2	Gain	2.20445	1.14042	1	7	0.318375	1
AZD4547	FGFR4	Gain	0.390981	-1.35483	1	6	0.330354	1
FRAX597	PAK3	Gain	1.66048	0.731602	1	3	0.338942	1
Regorafenib	TEK	Gain	0.569991	-0.810989	1	4	0.34961	1
MK-2206_2HCl	AKT3	Gain	1.93708	0.953887	1	7	0.363005	1
Palbociclib	CCND2	Gain	1.82315	0.866431	1	7	0.384587	1
Axitinib	VEGFA	Gain	2.36667	1.24286	1	4	0.401546	1
Dasatinib	DDR1	SNV	0.337671	-1.56631	1	6	0.405716	1
Dasatinib	ABL1	Gain	0.337671	-1.56631	1	6	0.405716	1
RITA	TP53	SNV	0.581653	-0.781769	7	1	0.412359	1
LY2874455	FGFR4	Gain	1.62146	0.697291	1	6	0.424713	1
KU-55933	ATM	SNV	0.415589	-1.26677	1	5	0.436504	1
Lapatinib	ERBB2	Gain	2.01394	1.01002	1	6	0.449771	1
Dasatinib	ADGRA2	SNV	0.392697	-1.34851	1	6	0.452934	1
PF-04691502	MTOR	SNV	0.509097	-0.973987	1	7	0.497661	1
PF-04691502	PIK3CA	Gain	0.509097	-0.973987	1	7	0.497661	1
Olaparib	ATM	Loss	1.26073	0.334258	1	7	0.519608	1
Everolimus	MTOR	SNV	1.44343	0.5295	1	7	0.533961	1
Everolimus	PIK3CA	Gain	1.44343	0.5295	1	7	0.533961	1
SB505124	SMAD4	SNV	1.9434	0.958581	1	5	0.540544	1
Ibrutinib	BTK	Gain	0.20974	-2.25333	1	4	0.603408	1
Trametinib	RPTOR	SNV	0.0218075	-5.51903	1	6	0.635654	1
Trametinib	NF1	SNV	0.03159	-4.98439	1	6	0.63968	1
Propranolol_HCl	AR	SNV	1.20433	0.268235	1	3	0.666667	1
Dacomitinib	ERBB2	Gain	1.91397	0.936568	1	6	0.682383	1
Ribociclib_LEE011	CDK4	SNV	0.632653	-0.660513	1	7	0.724202	1
Afuresertib	AKT3	Gain	0.77257	-0.372262	1	7	0.767661	1
GANT61	GLI1	SNV	0.883255	-0.179097	1	4	0.787906	1
PI-103	MTOR	SNV	0.683965	-0.548007	1	7	0.796674	1
PI-103	PIK3CA	Gain	0.683965	-0.548007	1	7	0.796674	1
Dinaciclib	WEE2	Loss	0.842113	-0.247915	1	4	0.810911	1
Tenovin-6	TP53	SNV	1.0648	0.0905864	7	1	0.85434	1
Palbociclib	CDK4	Loss	1.12485	0.16973	1	7	0.889845	1
Vemurafenib	SRMS	Gain	1.0514	0.0723074	1	7	0.891353	1
AST-1306	ERBB2	Gain	1.21093	0.276113	1	6	0.916933	1
Dasatinib	YES1	Gain	0.918747	-0.122261	1	6	0.928317	1
Ibrutinib	BMX	Gain	0.917284	-0.124559	1	4	0.963853	1
Crizotinib	HGF	SNV	0.99052	-0.0137418	1	7	0.988654	1
AGI-5198	IDH1	SNV	1	0	1	4	1	1
Tofacitinib-	JAK3	SNV	1	0	1	3	1	1
MI-2	KMT2A	Gain	1	0	1	4	1	1
Veliparib	ARID1A	SNV	1	0	1	7	1	1
Veliparib	ATM	Loss	1	0	1	7	1	1
Rapamycin	NTRK1	SNV	1	0	1	5	1	1
Rapamycin	RPTOR	SNV	1	0	1	5	1	1
Rapamycin	NF1	SNV	1	0	1	5	1	1
