# Supplementary material for: Identification of predictors of drug sensitivity using patient-derived models of esophageal squamous cell carcinoma
Source: Nat Commun. 2019 Nov 7;10:5076. doi: 10.1038/s41467-019-12846-7 (PMC6838071; doi:10.1038/s41467-019-12846-7)
Supplement: Supplementary file 16 — Supplementary Data 14 [file 41467_2019_12846_MOESM16_ESM.xlsx]

## Sheet: Sheet1
Cell Lines	Ribocicilib (µM)					Palbociclib (µM)					Abemaciclib (µM)
	Repeat 1	Repeat 2	Repeat 3	Repeat 4	Average	Repeat 1	Repeat 2	Repeat 3	Repeat 4	Average	Repeat 1	Repeat 2	Repeat 3	Repeat 4	Average
ZEC043	2.62721	3.1652	2.12559	1.33841	2.3141	0.4681	0.3671	0.4235	0.1871	0.36145	0.157644	0.495467	0.25319	0.156473	0.265694
ZEC056	11.0525	10.6871	7.69368	9.59124	9.75612	10.1253	11.081	10.3648	7.73089	9.82551	0.54868	0.91919	0.405684	0.788691	0.665561
ZEC061	32.5283	34.3803	40.8521	37.6398	36.3501	12.9048	11.6673	12.4279	11.432	12.108	1.46768	3.7731	4.45301	2.52865	3.05561
ZEC118	44.2825	58.1832	66.3705	78.3894	61.8064	14.4027	25.0707	12.1919	14.4922	16.5394	7.78521	7.60235	6.38443	7.08786	7.21496
ZEC127	10.1471	9.76186	7.7692	9.2347	9.22822	3.75783	2.43371	3.57935	4.33068	3.52539	0.219932	0.426635	0.354764	0.351961	0.338323
ZEC145	4.28151	2.09064	1.27605	2.30818	2.4891	0.6242	0.494	0.6956	0.7224	0.63405	0.665699	0.31951	0.356422	0.385036	0.431667
ZEC157	24.3886	31.5764	22.356	24.001	25.5805	14.5469	13.2447	13.2474	15.5488	14.147	0.689469	1.20452	0.705252	0.607616	0.801713
ZEC166	48.4596	25.1306	36.2173	49.9872	39.9487	31.81	29.5021	23.5985	29.7662	28.6692	6.27659	8.56206	7.36098	3.33368	6.38333
