# Supplementary material for: Identification of predictors of drug sensitivity using patient-derived models of esophageal squamous cell carcinoma
Source: Nat Commun. 2019 Nov 7;10:5076. doi: 10.1038/s41467-019-12846-7 (PMC6838071; doi:10.1038/s41467-019-12846-7)
Supplement: Supplementary file 17 — Supplementary Data 15 [file 41467_2019_12846_MOESM17_ESM.xlsx]

## Sheet: sheet 1
The clinical characteristics of 8 PDC corresponding patients
PDC corresponding patients	Tumor Location	Family History	Alcohol	Smoking	Grade	TNM
ESCC_258 (ZEC043)	1	0	0	0	2	0
ESCC_259 (ZEC056)	1	1	1	0	1	0
ESCC_260 (ZEC061)	2	0	1	1	1	0
ESCC_253 (ZEC127)	2	1	1	1	2	1
ESCC_254 (ZEC145)	2	0	1	1	1	1
ESCC_221 (ZEC157)	1	0	0	1	2	0
ESCC_260 (ZEC166)	2	0	1	1	2	0
ESCC_262 (ZEC118)	1	0	0	0	1	0
Note: Tumor Location: 0:upper, 1:middle, 2:lower; Family History: 0:no, 1:yes; Alcohol: 0:no, 1:yes; Smoking: 0:no, 1:yes; Grade: 0:well, 1:moderate, 2:poor; TNM: 0:N0, 1:N1-N3
The associations between the clinical characteristics of 8 PDC corresponding patients and the sensitivities of palbociclib and ribociclib
Compound	Factor	Df	Sum Sq	Mean Sq	F value	Pr(>F)
Ribociclib	TumorLocation	1	98.9541	98.9541	0.0322195	0.886932
Ribociclib	FamilyHistory	1	1791.27	1791.27	0.583239	0.584789
Ribociclib	Alcohol	1	658.327	658.327	0.214352	0.723964
Ribociclib	Smoking	1	390.193	390.193	0.127047	0.782023
Ribociclib	Grade	1	523.689	523.689	0.170514	0.750696
Ribociclib	TNM	1	6995.28	6995.28	2.27767	0.372541
Palbociclib	TumorLocation	1	52.2779	52.2779	0.4693	0.61763
Palbociclib	FamilyHistory	1	82.6949	82.6949	0.742354	0.547243
Palbociclib	Alcohol	1	202.822	202.822	1.82074	0.406023
Palbociclib	Smoking	1	38.0728	38.0728	0.341781	0.663206
Palbociclib	Grade	1	9.07316	9.07316	0.08145	0.823017
Palbociclib	TNM	1	178.511	178.511	1.60249	0.425635
