# Supplementary material for: Identification of predictors of drug sensitivity using patient-derived models of esophageal squamous cell carcinoma
Source: Nat Commun. 2019 Nov 7;10:5076. doi: 10.1038/s41467-019-12846-7 (PMC6838071; doi:10.1038/s41467-019-12846-7)
Supplement: Supplementary file 18 — Supplementary Data 16 [file 41467_2019_12846_MOESM18_ESM.xlsx]

## Sheet: Mutation
Hugo_Symbol	Entrez_Gene_Id	Center	NCBI_Build	Chromosome	Start_Position	End_Position	Strand	Consequence	Variant_Classification	Variant_Type	Reference_Allele	Tumor_Seq_Allele1	Tumor_Seq_Allele2	dbSNP_RS	Tumor_Sample_Barcode	HGVSc	HGVSp	Transcript_ID	RefSeq
CYB561D1	284613	broad.mit.edu	GRCh37	1	110041038	110041039	+	3_prime_UTR_variant	3'UTR	DEL	AG	AG	-	rs67514679;rs116209477	KYSE-30	ENST00000420578.2:c.*2161_*2162del		ENST00000420578
MTOR	2475	broad.mit.edu	GRCh37	1	11199365	11199365	+	missense_variant	Missense_Mutation	SNP	C	C	T		KYSE-410	ENST00000361445.4:c.5126G>A	p.Arg1709His	ENST00000361445	NM_004958.3
PTPN22	26191	broad.mit.edu	GRCh37	1	114401196	114401196	+	splice_acceptor_variant	Splice_Site	SNP	C	C	G		TE-6	ENST00000359785.5:c.274-1G>C		ENST00000359785	NM_015967.5
TRIM33	51592	broad.mit.edu	GRCh37	1	114940211	114940212	+	3_prime_UTR_variant	3'UTR	INS	-	-	T	rs66490349	KYSE-410	ENST00000358465.2:c.*58dup		ENST00000358465	NM_015906.3
TRIM33	51592	broad.mit.edu	GRCh37	1	114940212	114940212	+	3_prime_UTR_variant	3'UTR	DEL	T	T	-		KYSE-70	ENST00000358465.2:c.*58del		ENST00000358465	NM_015906.3
FAM132A	388581	broad.mit.edu	GRCh37	1	1177919	1177919	+	3_prime_UTR_variant	3'UTR	DEL	T	T	-		KYSE-410	ENST00000330388.2:c.*9del		ENST00000330388	NM_001014980.2
MTHFR	4524	broad.mit.edu	GRCh37	1	11847334	11847335	+	3_prime_UTR_variant	3'UTR	INS	-	-	GAA	rs34762557;rs113394969	TE-8	ENST00000376590.3:c.*3400_*3402dupTTC		ENST00000376590	NM_005957.4
HSD3B2	3284	broad.mit.edu	GRCh37	1	119987623	119987624	+	intron_variant,non_coding_transcript_variant	Intron	DEL	AC	AC	-		TE-6	ENST00000457615.1:n.310-254_310-253del		ENST00000457615
NOTCH2	4853	broad.mit.edu	GRCh37	1	120457759	120457759	+	3_prime_UTR_variant	3'UTR	SNP	G	G	A		TE-1	ENST00000256646.2:c.*170C>T		ENST00000256646	NM_024408.3
DVL1	1855	broad.mit.edu	GRCh37	1	1275553	1275553	+	synonymous_variant	Silent	SNP	T	T	C		TE-1	ENST00000378888.5:c.774A>G	p.Arg258=	ENST00000378888
PDE4DIP	9659	broad.mit.edu	GRCh37	1	144863620	144863620	+	intron_variant	Intron	SNP	A	A	G		TE-8	ENST00000369354.3:c.5961-178T>C		ENST00000369354
PDE4DIP	9659	broad.mit.edu	GRCh37	1	144863860	144863861	+	intron_variant	Intron	INS	-	-	T	rs33949841	TE-6	ENST00000369354.3:c.5960+274dup		ENST00000369354
PDE4DIP	9659	broad.mit.edu	GRCh37	1	144892080	144892080	+	intron_variant	Intron	SNP	C	C	T		TE-14	ENST00000369354.3:c.2904+421G>A		ENST00000369354
PDE4DIP	9659	broad.mit.edu	GRCh37	1	144892186	144892186	+	intron_variant	Intron	SNP	C	C	T		KYSE-30	ENST00000369354.3:c.2904+315G>A		ENST00000369354
SEC22B	9554	broad.mit.edu	GRCh37	1	145116147	145116148	+	non_coding_transcript_exon_variant	RNA	INS	-	-	A	rs56026824	TE-6	ENST00000453618.1:n.1234dupA		ENST00000453618
NOTCH2NL	388677	broad.mit.edu	GRCh37	1	145291615	145291616	+	intron_variant,NMD_transcript_variant	Intron	INS	-	-	A	rs111676868	TE-6	ENST00000468030.1:c.635-1499_635-1498insA		ENST00000468030
SSU72	29101	broad.mit.edu	GRCh37	1	1477324	1477325	+	3_prime_UTR_variant	3'UTR	DEL	CA	CA	-	rs72502747	TE-1	ENST00000291386.3:c.*121_*122del		ENST00000291386	NM_014188.2
ANP32E	81611	broad.mit.edu	GRCh37	1	150199040	150199045	+	inframe_deletion	In_Frame_Del	DEL	TCCTCT	TCCTCT	-	rs72151118;rs28594165;rs28460085	TE-6	ENST00000314136.8:c.576_581del	p.Glu193_Glu194del	ENST00000314136	NM_001136478.3
MCL1	4170	broad.mit.edu	GRCh37	1	150549763	150549763	+	3_prime_UTR_variant	3'UTR	SNP	G	G	A		KYSE-30	ENST00000369026.2:c.*88C>T		ENST00000369026	NM_021960.4
ARNT	405	broad.mit.edu	GRCh37	1	150785811	150785811	+	missense_variant	Missense_Mutation	SNP	G	G	A	rs2275237	KYSE-410	ENST00000358595.5:c.2117C>T	p.Pro706Leu	ENST00000358595	NM_178427.2
SETDB1	9869	broad.mit.edu	GRCh37	1	150923439	150923439	+	missense_variant	Missense_Mutation	SNP	G	G	C		KYSE-30	ENST00000271640.5:c.2086G>C	p.Glu696Gln	ENST00000271640	NM_001145415.1
MLLT11	10962	broad.mit.edu	GRCh37	1	151040066	151040066	+	3_prime_UTR_variant	3'UTR	SNP	C	C	G		TE-14	ENST00000368921.3:c.*93C>G		ENST00000368921	NM_006818.3
PIP5K1A	8394	broad.mit.edu	GRCh37	1	151205097	151205098	+	missense_variant	Missense_Mutation	DNP	CC	CC	TT		TE-1	ENST00000368888.4:c.557_558delinsTT	p.Ser186Phe	ENST00000368888	NM_001135638.1
SHC1	6464	broad.mit.edu	GRCh37	1	154937919	154937919	+	intron_variant	Intron	SNP	G	G	A		TE-11	ENST00000368445.5:c.1623+100C>T		ENST00000368445	NM_183001.4
LMNA	4000	broad.mit.edu	GRCh37	1	156108487	156108487	+	frameshift_variant	Frame_Shift_Del	DEL	G	G	-		TE-1	ENST00000368300.4:c.1907del	p.Ser636ThrfsTer62	ENST00000368300	NM_170707.3
C1orf61	10485	broad.mit.edu	GRCh37	1	156374432	156374433	+	intron_variant	Intron	INS	-	-	T		TE-6	ENST00000368243.1:c.424-40dup		ENST00000368243	NM_006365.1
SPEN	23013	broad.mit.edu	GRCh37	1	16261767	16261767	+	missense_variant	Missense_Mutation	SNP	G	G	A		TE-14	ENST00000375759.3:c.9032G>A	p.Arg3011Gln	ENST00000375759	NM_015001.2
CDK11B	984	broad.mit.edu	GRCh37	1	1653061	1653061	+	stop_gained	Nonsense_Mutation	SNP	A	A	C		KYSE-410	ENST00000378633.1:c.201T>G	p.Tyr67Ter	ENST00000378633
TNN	63923	broad.mit.edu	GRCh37	1	175087807	175087807	+	missense_variant	Missense_Mutation	SNP	T	T	C		TE-1	ENST00000239462.4:c.2497T>C	p.Ser833Pro	ENST00000239462	NM_022093.1
TNN	63923	broad.mit.edu	GRCh37	1	175116119	175116119	+	missense_variant	Missense_Mutation	SNP	A	A	T		TE-1	ENST00000239462.4:c.3812A>T	p.Glu1271Val	ENST00000239462	NM_022093.1
ABL2	27	broad.mit.edu	GRCh37	1	179086419	179086420	+	intron_variant	Intron	INS	-	-	A	rs72207641	TE-14	ENST00000502732.1:c.1408+47dup		ENST00000502732	NM_001168237.1
RNASEL	6041	broad.mit.edu	GRCh37	1	182555559	182555559	+	missense_variant	Missense_Mutation	SNP	G	G	T		KYSE-410	ENST00000367559.3:c.383C>A	p.Ala128Asp	ENST00000367559	NM_021133.3
NMNAT2	23057	broad.mit.edu	GRCh37	1	183220991	183220993	+	3_prime_UTR_variant	3'UTR	DEL	TGC	TGC	-	rs116300851	TE-11	ENST00000287713.6:c.*783_*785del		ENST00000287713	NM_015039.3
SMG7	9887	broad.mit.edu	GRCh37	1	183522744	183522744	+	3_prime_UTR_variant	3'UTR	DEL	C	C	-		TE-6	ENST00000347615.2:c.*1685del		ENST00000347615	NM_173156.2
RGL1	23179	broad.mit.edu	GRCh37	1	183881290	183881290	+	missense_variant	Missense_Mutation	SNP	G	G	C		TE-11	ENST00000360851.3:c.1637G>C	p.Ser546Thr	ENST00000360851
GLT25D2	23127	broad.mit.edu	GRCh37	1	183905485	183905486	+	3_prime_UTR_variant	3'UTR	DEL	AA	AA	-		TE-8	ENST00000361927.4:c.*2409_*2410del		ENST00000361927	NM_015101.2
CDC73	79577	broad.mit.edu	GRCh37	1	193219882	193219882	+	3_prime_UTR_variant	3'UTR	SNP	C	C	G		TE-1	ENST00000367435.3:c.*40C>G		ENST00000367435	NM_024529.4
PIK3C2B	5287	broad.mit.edu	GRCh37	1	204438582	204438582	+	missense_variant	Missense_Mutation	SNP	G	G	A		KYSE-30	ENST00000367187.3:c.349C>T	p.Pro117Ser	ENST00000367187	NM_002646.3
MDM4	4194	broad.mit.edu	GRCh37	1	204518301	204518301	+	missense_variant	Missense_Mutation	SNP	C	C	T		KYSE-410	ENST00000367182.3:c.964C>T	p.Arg322Cys	ENST00000367182	NM_001278516.1
DSTYK	25778	broad.mit.edu	GRCh37	1	205138952	205138952	+	missense_variant	Missense_Mutation	SNP	G	G	T		TE-8	ENST00000367162.3:c.663C>A	p.Asp221Glu	ENST00000367162	NM_015375.2
CDK18	5129	broad.mit.edu	GRCh37	1	205496946	205496946	+	missense_variant	Missense_Mutation	SNP	G	G	A		KYSE-30	ENST00000506784.1:c.844G>A	p.Gly282Ser	ENST00000506784
DYRK3	8444	broad.mit.edu	GRCh37	1	206820892	206820892	+	stop_gained	Nonsense_Mutation	SNP	C	C	T		KYSE-410	ENST00000367109.2:c.349C>T	p.Gln117Ter	ENST00000367109	NM_003582.2
LOC642587	642587	broad.mit.edu	GRCh37	1	209605637	209605648	+	non_coding_transcript_exon_variant	RNA	DEL	AGCAGCAGCAGC	AGCAGCAGCAGC	-		TE-14	ENST00000433108.1:n.3123_3134delGCAGCAGCAGCA		ENST00000433108
NEK2	4751	broad.mit.edu	GRCh37	1	211848966	211848966	+	upstream_gene_variant	5'Flank	SNP	C	C	T		TE-1			ENST00000366999	NM_002497.3
TGFB2	7042	broad.mit.edu	GRCh37	1	218579534	218579535	+	intron_variant	Intron	INS	-	-	AC	rs79437955	TE-14	ENST00000366930.4:c.510+883_510+884dup		ENST00000366930	NM_003238.3
MARK1	4139	broad.mit.edu	GRCh37	1	220808725	220808725	+	missense_variant	Missense_Mutation	SNP	G	G	A		TE-11	ENST00000366917.4:c.1130G>A	p.Gly377Asp	ENST00000366917	NM_001286124.1
MARK1	4139	broad.mit.edu	GRCh37	1	220809220	220809220	+	missense_variant	Missense_Mutation	SNP	A	A	T		TE-1	ENST00000366917.4:c.1322A>T	p.Gln441Leu	ENST00000366917	NM_001286124.1
MARK1	4139	broad.mit.edu	GRCh37	1	220809273	220809273	+	missense_variant	Missense_Mutation	SNP	C	C	G		TE-14	ENST00000366917.4:c.1375C>G	p.Arg459Gly	ENST00000366917	NM_001286124.1
PSEN2	5664	broad.mit.edu	GRCh37	1	227083555	227083555	+	3_prime_UTR_variant	3'UTR	SNP	A	A	G		TE-14	ENST00000366783.3:c.*275A>G		ENST00000366783	NM_000447.2
CABC1	56997	broad.mit.edu	GRCh37	1	227152764	227152764	+	missense_variant	Missense_Mutation	SNP	T	T	C		T.T	ENST00000366777.3:c.241T>C	p.Phe81Leu	ENST00000366777	NM_020247.4
CABC1	56997	broad.mit.edu	GRCh37	1	227153068	227153068	+	missense_variant	Missense_Mutation	SNP	G	G	A		KYSE-70	ENST00000366777.3:c.545G>A	p.Arg182Gln	ENST00000366777	NM_020247.4
CDC42BPA	8476	broad.mit.edu	GRCh37	1	227181940	227181940	+	3_prime_UTR_variant	3'UTR	SNP	A	A	G		KYSE-410	ENST00000334218.5:c.*29T>C		ENST00000334218
CDC42BPA	8476	broad.mit.edu	GRCh37	1	227204650	227204650	+	missense_variant	Missense_Mutation	SNP	C	C	T		KYSE-30	ENST00000334218.5:c.4612G>A	p.Glu1538Lys	ENST00000334218
OBSCN	84033	broad.mit.edu	GRCh37	1	228412316	228412316	+	missense_variant	Missense_Mutation	SNP	G	G	T		TE-1	ENST00000422127.1:c.2810G>T	p.Cys937Phe	ENST00000422127	NM_001098623.2
OBSCN	84033	broad.mit.edu	GRCh37	1	228505746	228505746	+	missense_variant	Missense_Mutation	SNP	G	G	A		TE-14	ENST00000422127.1:c.14003G>A	p.Arg4668Gln	ENST00000422127	NM_001098623.2
OBSCN	84033	broad.mit.edu	GRCh37	1	228529198	228529198	+	stop_gained	Nonsense_Mutation	SNP	C	C	T		KYSE-70	ENST00000422127.1:c.17917C>T	p.Gln5973Ter	ENST00000422127	NM_001098623.2
EPHA8	2046	broad.mit.edu	GRCh37	1	22928298	22928298	+	3_prime_UTR_variant	3'UTR	SNP	C	C	A		TE-1	ENST00000166244.3:c.*64C>A		ENST00000166244	NM_020526.3
NUP133	55746	broad.mit.edu	GRCh37	1	229580741	229580741	+	missense_variant	Missense_Mutation	SNP	C	C	T		TE-11	ENST00000261396.3:c.3254G>A	p.Ser1085Asn	ENST00000261396	NM_018230.2
EPHB2	2048	broad.mit.edu	GRCh37	1	23191657	23191657	+	missense_variant	Missense_Mutation	SNP	C	C	T		KYSE-410	ENST00000400191.3:c.1255C>T	p.Pro419Ser	ENST00000400191	NM_004442.6
FH	2271	broad.mit.edu	GRCh37	1	241669354	241669354	+	missense_variant	Missense_Mutation	SNP	T	T	C		TE-8	ENST00000366560.3:c.853A>G	p.Thr285Ala	ENST00000366560	NM_000143.3
FH	2271	broad.mit.edu	GRCh37	1	241672067	241672067	+	missense_variant	Missense_Mutation	SNP	G	G	A		KYSE-70	ENST00000366560.3:c.574C>T	p.Pro192Ser	ENST00000366560	NM_000143.3
OR14A16	284532	broad.mit.edu	GRCh37	1	247978542	247978544	+	inframe_deletion	In_Frame_Del	DEL	AGG	AGG	-	rs60157395;rs113112592	TE-8	ENST00000357627.1:c.488_490del	p.Ser163del	ENST00000357627	NM_001001966.1
ARID1A	8289	broad.mit.edu	GRCh37	1	27106354	27106354	+	stop_gained	Nonsense_Mutation	SNP	C	C	T		KYSE-70	ENST00000324856.7:c.5965C>T	p.Arg1989Ter	ENST00000324856	NM_006015.4
PTPRU	10076	broad.mit.edu	GRCh37	1	29606025	29606025	+	missense_variant	Missense_Mutation	SNP	C	C	T		TE-14	ENST00000345512.3:c.1621C>T	p.Arg541Cys	ENST00000345512	NM_005704.4
TSSK3	81629	broad.mit.edu	GRCh37	1	32828157	32828160	+	5_prime_UTR_variant	5'UTR	DEL	CAGA	CAGA	-		TE-6	ENST00000373534.3:c.-142_-139del		ENST00000373534	NM_052841.3
TSSK3	81629	broad.mit.edu	GRCh37	1	32829328	32829328	+	missense_variant	Missense_Mutation	SNP	G	G	A		KYSE-410	ENST00000373534.3:c.278G>A	p.Gly93Glu	ENST00000373534	NM_052841.3
GJB3	2707	broad.mit.edu	GRCh37	1	35246848	35246849	+	upstream_gene_variant	5'Flank	INS	-	-	C	rs33996201	TE-11			ENST00000373362	NM_001005752.1
EPHA10	284656	broad.mit.edu	GRCh37	1	38187421	38187421	+	stop_gained	Nonsense_Mutation	SNP	G	G	T		TE-1	ENST00000373048.4:c.2057C>A	p.Ser686Ter	ENST00000373048	NM_001099439.1
TESK2	10420	broad.mit.edu	GRCh37	1	45810775	45810775	+	missense_variant	Missense_Mutation	SNP	G	G	A		T.T	ENST00000372086.3:c.1453C>T	p.Arg485Cys	ENST00000372086	NM_007170.2
TESK2	10420	broad.mit.edu	GRCh37	1	45887515	45887515	+	synonymous_variant	Silent	SNP	G	G	T		TE-1	ENST00000372086.3:c.226C>A	p.Arg76=	ENST00000372086	NM_007170.2
MAST2	23139	broad.mit.edu	GRCh37	1	46500336	46500336	+	missense_variant	Missense_Mutation	SNP	C	C	T		T.T	ENST00000361297.2:c.3995C>T	p.Ser1332Phe	ENST00000361297	NM_015112.2
NRD1	4898	broad.mit.edu	GRCh37	1	52306064	52306066	+	inframe_deletion	In_Frame_Del	DEL	TCT	TCT	-	rs72496486;rs72663147	TE-14	ENST00000354831.7:c.462_464del	p.Glu154del	ENST00000354831	NM_002525.2
ZFYVE9	9372	broad.mit.edu	GRCh37	1	52812194	52812194	+	3_prime_UTR_variant	3'UTR	SNP	C	C	T		TE-11	ENST00000287727.3:c.*301C>T		ENST00000287727	NM_004799.3
PODN	127435	broad.mit.edu	GRCh37	1	53547716	53547721	+	inframe_deletion	In_Frame_Del	DEL	GGTCTT	GGTCTT	-		KYSE-30	ENST00000312553.5:c.1871_1876del	p.Val624_Leu625del	ENST00000312553	NM_001199081.1
KCNAB2	8514	broad.mit.edu	GRCh37	1	6100590	6100591	+	5_prime_UTR_variant	5'UTR	INS	-	-	A		TE-8	ENST00000164247.1:c.-33dup		ENST00000164247	NM_001199860.1
NFIA	4774	broad.mit.edu	GRCh37	1	61869770	61869770	+	splice_region_variant,intron_variant	Splice_Region	SNP	C	C	T		KYSE-30	ENST00000403491.3:c.1076-6C>T		ENST00000403491	NM_001134673.3
NFIA	4774	broad.mit.edu	GRCh37	1	61869869	61869869	+	missense_variant	Missense_Mutation	SNP	A	A	G		TE-11	ENST00000403491.3:c.1169A>G	p.Tyr390Cys	ENST00000403491	NM_001134673.3
NFIA	4774	broad.mit.edu	GRCh37	1	61921198	61921199	+	3_prime_UTR_variant	3'UTR	INS	-	-	A	rs74089375	TE-6	ENST00000403491.3:c.*210dupA		ENST00000403491	NM_001134673.3
CHD5	26038	broad.mit.edu	GRCh37	1	6214889	6214889	+	stop_gained	Nonsense_Mutation	SNP	C	C	T		TE-1	ENST00000262450.3:c.576G>A	p.Trp192Ter	ENST00000262450	NM_015557.2
TNNI3K	51086	broad.mit.edu	GRCh37	1	74905277	74905277	+	missense_variant	Missense_Mutation	SNP	G	G	T		KYSE-30	ENST00000326637.3:c.1982G>T	p.Gly661Val	ENST00000326637	NM_015978.2
PRKACB	5567	broad.mit.edu	GRCh37	1	84701272	84701272	+	3_prime_UTR_variant	3'UTR	SNP	A	A	G		TE-6	ENST00000370689.2:c.*284A>G		ENST00000370689	NM_002731.2
ARHGAP29	9411	broad.mit.edu	GRCh37	1	94660134	94660135	+	intron_variant	Intron	DEL	TT	TT	-		TE-6	ENST00000260526.6:c.1282-4496_1282-4495del		ENST00000260526	NM_004815.3
ARHGAP29	9411	broad.mit.edu	GRCh37	1	94667477	94667477	+	intron_variant	Intron	SNP	T	T	C		TE-1	ENST00000260526.6:c.1144-64A>G		ENST00000260526	NM_004815.3
ISG15	9636	broad.mit.edu	GRCh37	1	948846	948847	+	5_prime_UTR_variant	5'UTR	INS	-	-	A	rs33916361	TE-1	ENST00000379389.4:c.-107dup		ENST00000379389	NM_005101.3
DPYD	1806	broad.mit.edu	GRCh37	1	97700547	97700547	+	missense_variant	Missense_Mutation	SNP	G	G	T	rs56005131	TE-8	ENST00000370192.3:c.2303C>A	p.Thr768Lys	ENST00000370192	NM_000110.3
PIK3CD	5293	broad.mit.edu	GRCh37	1	9781912	9781912	+	missense_variant	Missense_Mutation	SNP	G	G	A		TE-8	ENST00000377346.4:c.2049G>A	p.Met683Ile	ENST00000377346	NM_005026.3
BTRC	8945	broad.mit.edu	GRCh37	10	103239174	103239174	+	missense_variant	Missense_Mutation	SNP	T	T	C		T.T	ENST00000370187.3:c.284T>C	p.Leu95Ser	ENST00000370187	NM_033637.3
PDCD11	22984	broad.mit.edu	GRCh37	10	105184858	105184858	+	missense_variant	Missense_Mutation	SNP	G	G	A	rs117992169	TE-8	ENST00000369797.3:c.2881G>A	p.Asp961Asn	ENST00000369797	NM_014976.1
CTBP2	1488	broad.mit.edu	GRCh37	10	126716025	126716025	+	intron_variant	Intron	SNP	G	G	A		KYSE-70	ENST00000337195.5:c.58+11541C>T		ENST00000337195	NM_001329.2
CACNB2	783	broad.mit.edu	GRCh37	10	18807843	18807843	+	missense_variant	Missense_Mutation	SNP	C	C	T		TE-6	ENST00000324631.7:c.890C>T	p.Thr297Ile	ENST00000324631	NM_201593.2
CACNB2	783	broad.mit.edu	GRCh37	10	18828340	18828340	+	missense_variant	Missense_Mutation	SNP	C	C	T		KYSE-410	ENST00000324631.7:c.1670C>T	p.Ser557Leu	ENST00000324631	NM_201593.2
C10orf140	387640	broad.mit.edu	GRCh37	10	21807779	21807780	+	5_prime_UTR_variant	5'UTR	INS	-	-	TT	rs112940679	TE-8	ENST00000449193.2:c.-1030_-1029dup		ENST00000449193	NM_207371.3
MLLT10	8028	broad.mit.edu	GRCh37	10	21959628	21959628	+	missense_variant	Missense_Mutation	SNP	C	C	T		TE-6	ENST00000307729.7:c.1046C>T	p.Pro349Leu	ENST00000307729
MLLT10	8028	broad.mit.edu	GRCh37	10	21962510	21962510	+	stop_gained	Nonsense_Mutation	SNP	C	C	A		TE-14	ENST00000307729.7:c.1283C>A	p.Ser428Ter	ENST00000307729
PIP4K2A	5305	broad.mit.edu	GRCh37	10	22898648	22898648	+	splice_acceptor_variant	Splice_Site	SNP	T	T	A	rs113626982	KYSE-70	ENST00000376573.4:c.145-2A>T		ENST00000376573	NM_005028.4
MYO3A	53904	broad.mit.edu	GRCh37	10	26305781	26305781	+	missense_variant	Missense_Mutation	SNP	C	C	A		KYSE-70	ENST00000265944.5:c.541C>A	p.Arg181Ser	ENST00000265944	NM_017433.4
MYO3A	53904	broad.mit.edu	GRCh37	10	26459458	26459458	+	missense_variant	Missense_Mutation	SNP	G	G	C		KYSE-410	ENST00000265944.5:c.3388G>C	p.Glu1130Gln	ENST00000265944	NM_017433.4
APBB1IP	54518	broad.mit.edu	GRCh37	10	26800746	26800746	+	missense_variant	Missense_Mutation	SNP	G	G	A		KYSE-410	ENST00000376236.4:c.602G>A	p.Arg201Gln	ENST00000376236	NM_019043.3
RET	5979	broad.mit.edu	GRCh37	10	43623818	43623818	+	3_prime_UTR_variant	3'UTR	SNP	G	G	A		TE-1	ENST00000355710.3:c.*101G>A		ENST00000355710	NM_020975.4
GPRIN2	9721	broad.mit.edu	GRCh37	10	47001294	47001294	+	3_prime_UTR_variant	3'UTR	DEL	G	G	-		TE-14	ENST00000374314.4:c.*1041del		ENST00000374314
ERCC6	2074	broad.mit.edu	GRCh37	10	50686468	50686468	+	missense_variant	Missense_Mutation	SNP	G	G	A		KYSE-70	ENST00000355832.5:c.2218C>T	p.Pro740Ser	ENST00000355832	NM_000124.3
ERCC6	2074	broad.mit.edu	GRCh37	10	50713927	50713927	+	splice_region_variant,intron_variant	Splice_Region	SNP	T	T	C		KYSE-30	ENST00000355832.5:c.1526+3A>G		ENST00000355832	NM_000124.3
PRKG1	5592	broad.mit.edu	GRCh37	10	52751088	52751089	+	upstream_gene_variant	5'Flank	INS	-	-	GCT	rs67900156;rs71029335	TE-14			ENST00000373985	NM_001098512.2
PRKG1	5592	broad.mit.edu	GRCh37	10	52751097	52751097	+	upstream_gene_variant	5'Flank	SNP	C	C	T		TE-14			ENST00000373985	NM_001098512.2
PRKG1	5592	broad.mit.edu	GRCh37	10	53227642	53227642	+	intron_variant	Intron	SNP	C	C	A		KYSE-410	ENST00000373985.1:c.511+46C>A		ENST00000373985	NM_001098512.2
CSTF2T	23283	broad.mit.edu	GRCh37	10	53457289	53457289	+	3_prime_UTR_variant	3'UTR	DEL	A	A	-	rs78629159	TE-8	ENST00000331173.4:c.*170del		ENST00000331173	NM_015235.2
PCDH15	65217	broad.mit.edu	GRCh37	10	55913035	55913035	+	missense_variant	Missense_Mutation	SNP	C	C	G		KYSE-410	ENST00000320301.6:c.1609G>C	p.Asp537His	ENST00000320301	NM_033056.3
FAM13C	220965	broad.mit.edu	GRCh37	10	61006802	61006803	+	3_prime_UTR_variant	3'UTR	INS	-	-	A	rs72511017	TE-8	ENST00000373868.2:c.*571dup		ENST00000373868	NM_198215.3
CDK1	983	broad.mit.edu	GRCh37	10	62547703	62547703	+	intron_variant	Intron	SNP	G	G	A		KYSE-30	ENST00000395284.3:c.319-115G>A		ENST00000395284	NM_001786.4
ZNF365	22891	broad.mit.edu	GRCh37	10	64160584	64160584	+	3_prime_UTR_variant	3'UTR	DEL	G	G	-		TE-8	ENST00000395254.3:c.*1038del		ENST00000395254	NM_014951.2
ZNF365	22891	broad.mit.edu	GRCh37	10	64161246	64161246	+	3_prime_UTR_variant	3'UTR	DEL	G	G	-		TE-8	ENST00000395254.3:c.*1705del		ENST00000395254	NM_014951.2
EGR2	1959	broad.mit.edu	GRCh37	10	64572038	64572038	+	3_prime_UTR_variant	3'UTR	DEL	T	T	-		TE-8	ENST00000242480.3:c.*929del		ENST00000242480	NM_001136177.1
NRBF2	29982	broad.mit.edu	GRCh37	10	64914016	64914017	+	3_prime_UTR_variant	3'UTR	INS	-	-	A	rs71025119	TE-8	ENST00000277746.6:c.*39dup		ENST00000277746	NM_030759.3
MYST4	23522	broad.mit.edu	GRCh37	10	76602955	76602955	+	missense_variant	Missense_Mutation	SNP	G	G	A		TE-11	ENST00000287239.4:c.340G>A	p.Ala114Thr	ENST00000287239	NM_001256468.1
KCNMA1	3778	broad.mit.edu	GRCh37	10	78633820	78633820	+	3_prime_UTR_variant	3'UTR	DEL	A	A	-	rs78104647	TE-8	ENST00000604624.1:c.*3807del		ENST00000604624	NM_001271518.1
CNTN5	53942	broad.mit.edu	GRCh37	11	100061939	100061939	+	synonymous_variant	Silent	SNP	A	A	G		KYSE-70	ENST00000524871.1:c.1662A>G	p.Glu554=	ENST00000524871	NM_014361.3
CNTN5	53942	broad.mit.edu	GRCh37	11	100211906	100211906	+	missense_variant	Missense_Mutation	SNP	T	T	C		TE-11	ENST00000524871.1:c.2999T>C	p.Leu1000Ser	ENST00000524871	NM_014361.3
NPAT	4863	broad.mit.edu	GRCh37	11	108057246	108057246	+	missense_variant	Missense_Mutation	SNP	C	C	T		TE-14	ENST00000278612.8:c.689G>A	p.Arg230Gln	ENST00000278612	NM_002519.2
ATM	472	broad.mit.edu	GRCh37	11	108139268	108139268	+	missense_variant	Missense_Mutation	SNP	C	C	T	rs55723361	KYSE-410	ENST00000278616.4:c.2770C>T	p.Arg924Trp	ENST00000278616	NM_000051.3
ATM	472	broad.mit.edu	GRCh37	11	108139328	108139328	+	missense_variant	Missense_Mutation	SNP	C	C	G		TE-11	ENST00000278616.4:c.2830C>G	p.Leu944Val	ENST00000278616	NM_000051.3
MLL	4297	broad.mit.edu	GRCh37	11	118375998	118375998	+	missense_variant	Missense_Mutation	SNP	G	G	A		TE-6	ENST00000389506.5:c.9382G>A	p.Gly3128Ser	ENST00000389506
CBL	867	broad.mit.edu	GRCh37	11	119149218	119149218	+	splice_acceptor_variant	Splice_Site	SNP	A	A	T		KYSE-410	ENST00000264033.4:c.1228-2A>T		ENST00000264033	NM_005188.3
ARHGEF12	23365	broad.mit.edu	GRCh37	11	120350873	120350873	+	missense_variant	Missense_Mutation	SNP	C	C	G		KYSE-70	ENST00000397843.2:c.3971C>G	p.Thr1324Ser	ENST00000397843	NM_015313.2
SORL1	6653	broad.mit.edu	GRCh37	11	121466409	121466409	+	missense_variant	Missense_Mutation	SNP	A	A	G		KYSE-70	ENST00000260197.7:c.4447A>G	p.Thr1483Ala	ENST00000260197	NM_003105.5
SORL1	6653	broad.mit.edu	GRCh37	11	121489552	121489552	+	missense_variant	Missense_Mutation	SNP	C	C	A		KYSE-30	ENST00000260197.7:c.5674C>A	p.Leu1892Ile	ENST00000260197	NM_003105.5
SORL1	6653	broad.mit.edu	GRCh37	11	121498444	121498444	+	missense_variant	Missense_Mutation	SNP	G	G	T		KYSE-410	ENST00000260197.7:c.6545G>T	p.Gly2182Val	ENST00000260197	NM_003105.5
FLI1	2313	broad.mit.edu	GRCh37	11	128677122	128677122	+	missense_variant	Missense_Mutation	SNP	C	C	T		TE-1	ENST00000527786.2:c.769C>T	p.Arg257Trp	ENST00000527786	NM_001271010.1
SNX19	399979	broad.mit.edu	GRCh37	11	130784838	130784838	+	missense_variant	Missense_Mutation	SNP	G	G	A		TE-11	ENST00000265909.4:c.997C>T	p.His333Tyr	ENST00000265909	NM_014758.2
SNX19	399979	broad.mit.edu	GRCh37	11	130785420	130785420	+	missense_variant	Missense_Mutation	SNP	C	C	T		KYSE-410	ENST00000265909.4:c.415G>A	p.Val139Ile	ENST00000265909	NM_014758.2
NCAPD3	23310	broad.mit.edu	GRCh37	11	134074062	134074062	+	missense_variant	Missense_Mutation	SNP	A	A	C		T.T	ENST00000534548.2:c.1094T>G	p.Val365Gly	ENST00000534548	NM_015261.2
IGF2	3481	broad.mit.edu	GRCh37	11	2153023	2153026	+	3_prime_UTR_variant	3'UTR	DEL	GTGT	GTGT	-		TE-8	ENST00000300632.5:c.*1191_*1194del		ENST00000300632	NM_001007139.4
MPPED2	744	broad.mit.edu	GRCh37	11	30516939	30516939	+	missense_variant	Missense_Mutation	SNP	T	T	C		TE-11	ENST00000358117.5:c.440A>G	p.Glu147Gly	ENST00000358117	NM_001584.2
TRAF6	7189	broad.mit.edu	GRCh37	11	36511783	36511783	+	missense_variant	Missense_Mutation	SNP	G	G	A		KYSE-410	ENST00000348124.5:c.1174C>T	p.Arg392Cys	ENST00000348124	NM_145803.2
RAG1	5896	broad.mit.edu	GRCh37	11	36597282	36597282	+	missense_variant	Missense_Mutation	SNP	A	A	G	rs61752933	TE-8	ENST00000299440.5:c.2428A>G	p.Ile810Val	ENST00000299440	NM_000448.2
RAG1	5896	broad.mit.edu	GRCh37	11	36598115	36598123	+	3_prime_UTR_variant	3'UTR	DEL	AGATGCTAC	AGATGCTAC	-		T.T	ENST00000299440.5:c.*136_*144del		ENST00000299440	NM_000448.2
NUP98	4928	broad.mit.edu	GRCh37	11	3735152	3735152	+	missense_variant	Missense_Mutation	SNP	G	G	A		KYSE-30	ENST00000359171.4:c.2473C>T	p.Arg825Cys	ENST00000359171
HRAS	3265	broad.mit.edu	GRCh37	11	533874	533874	+	missense_variant	Missense_Mutation	SNP	T	T	A		KYSE-30	ENST00000311189.7:c.182A>T	p.Gln61Leu	ENST00000311189
GLYATL2	219970	broad.mit.edu	GRCh37	11	58604860	58604860	+	missense_variant	Missense_Mutation	SNP	T	T	A	rs80238941	T.T	ENST00000287275.1:c.197A>T	p.Asp66Val	ENST00000287275	NM_145016.3
GLYATL2	219970	broad.mit.edu	GRCh37	11	58605757	58605757	+	missense_variant	Missense_Mutation	SNP	C	C	T		TE-14	ENST00000287275.1:c.163G>A	p.Val55Ile	ENST00000287275	NM_145016.3
MARK2	2011	broad.mit.edu	GRCh37	11	63667462	63667463	+	missense_variant	Missense_Mutation	DNP	TG	TG	CT		KYSE-30	ENST00000402010.2:c.648_649delinsCT	p.Ala217Ser	ENST00000402010	NM_001039469.2
CDC42BPG	55561	broad.mit.edu	GRCh37	11	64608039	64608039	+	missense_variant	Missense_Mutation	SNP	C	C	A		KYSE-30	ENST00000342711.5:c.418G>T	p.Asp140Tyr	ENST00000342711	NM_017525.2
RELA	5970	broad.mit.edu	GRCh37	11	65423109	65423109	+	intron_variant	Intron	SNP	C	C	A		KYSE-70	ENST00000406246.3:c.1033+50G>T		ENST00000406246	NM_001243985.1
RELA	5970	broad.mit.edu	GRCh37	11	65423116	65423116	+	intron_variant	Intron	SNP	G	G	A		KYSE-70	ENST00000406246.3:c.1033+43C>T		ENST00000406246	NM_001243985.1
ILK	3611	broad.mit.edu	GRCh37	11	6631935	6631935	+	3_prime_UTR_variant	3'UTR	SNP	C	C	T		TE-1	ENST00000299421.4:c.*93C>T		ENST00000299421	NM_004517.3
SUV420H1	51111	broad.mit.edu	GRCh37	11	67924560	67924560	+	3_prime_UTR_variant	3'UTR	DEL	T	T	-		TE-8	ENST00000304363.4:c.*595del		ENST00000304363	NM_017635.3
TPCN2	219931	broad.mit.edu	GRCh37	11	68856711	68856716	+	downstream_gene_variant	3'Flank	DEL	AATAAC	AATAAC	-	rs114879409	TE-14			ENST00000294309	NM_139075.3
CCND1	595	broad.mit.edu	GRCh37	11	69467547	69467548	+	3_prime_UTR_variant	3'UTR	INS	-	-	AC	rs67101880	TE-6	ENST00000227507.2:c.*1521_*1522dup		ENST00000227507	NM_053056.2
CCND1	595	broad.mit.edu	GRCh37	11	69467547	69467548	+	3_prime_UTR_variant	3'UTR	INS	-	-	AC	rs67101880	TE-11	ENST00000227507.2:c.*1521_*1522dup		ENST00000227507	NM_053056.2
ANO1	55107	broad.mit.edu	GRCh37	11	70016247	70016248	+	intron_variant	Intron	INS	-	-	G	rs72519688	TE-8	ENST00000355303.5:c.2198-743dup		ENST00000355303	NM_018043.5
ANO1	55107	broad.mit.edu	GRCh37	11	70016247	70016248	+	intron_variant	Intron	INS	-	-	G	rs72519688	TE-14	ENST00000355303.5:c.2198-743dup		ENST00000355303	NM_018043.5
ANO1	55107	broad.mit.edu	GRCh37	11	70016247	70016248	+	intron_variant	Intron	INS	-	-	G	rs72519688	TE-6	ENST00000355303.5:c.2198-743dup		ENST00000355303	NM_018043.5
ANO1	55107	broad.mit.edu	GRCh37	11	70034993	70034994	+	3_prime_UTR_variant	3'UTR	INS	-	-	T	rs66528074	TE-8	ENST00000355303.5:c.*891dup		ENST00000355303	NM_018043.5
ANO1	55107	broad.mit.edu	GRCh37	11	70034993	70034994	+	3_prime_UTR_variant	3'UTR	INS	-	-	T	rs66528074	TE-6	ENST00000355303.5:c.*891dup		ENST00000355303	NM_018043.5
NADSYN1	55191	broad.mit.edu	GRCh37	11	71187767	71187768	+	intron_variant	Intron	INS	-	-	CCC	rs66655809	TE-14	ENST00000319023.2:c.799-1673_799-1672insCCC		ENST00000319023	NM_018161.4
SCYL2	55681	broad.mit.edu	GRCh37	12	100732982	100732982	+	3_prime_UTR_variant	3'UTR	SNP	C	C	G		KYSE-30	ENST00000360820.2:c.*32C>G		ENST00000360820	NM_017988.4
STYK1	55359	broad.mit.edu	GRCh37	12	10772877	10772877	+	missense_variant	Missense_Mutation	SNP	G	G	A		KYSE-70	ENST00000075503.3:c.1135C>T	p.Arg379Cys	ENST00000075503	NM_018423.2
ACACB	32	broad.mit.edu	GRCh37	12	109702094	109702094	+	missense_variant	Missense_Mutation	SNP	G	G	A		T.T	ENST00000338432.7:c.6845G>A	p.Arg2282His	ENST00000338432
RPH3A	22895	broad.mit.edu	GRCh37	12	113334951	113334952	+	3_prime_UTR_variant	3'UTR	DEL	AC	AC	-		TE-11	ENST00000389385.4:c.*394_*395del		ENST00000389385	NM_001143854.1
KSR2	283455	broad.mit.edu	GRCh37	12	117923447	117923447	+	missense_variant	Missense_Mutation	SNP	C	C	T		TE-8	ENST00000339824.5:c.2269G>A	p.Val757Ile	ENST00000339824
KSR2	283455	broad.mit.edu	GRCh37	12	117993089	117993089	+	missense_variant	Missense_Mutation	SNP	C	C	A		KYSE-70	ENST00000339824.5:c.1403G>T	p.Arg468Met	ENST00000339824
TAOK3	51347	broad.mit.edu	GRCh37	12	118588761	118588762	+	3_prime_UTR_variant	3'UTR	INS	-	-	TTTT	rs116872184	TE-1	ENST00000392533.3:c.*37_*40dup		ENST00000392533	NM_016281.3
TAOK3	51347	broad.mit.edu	GRCh37	12	118693404	118693404	+	5_prime_UTR_variant	5'UTR	SNP	T	T	C		T.T	ENST00000392533.3:c.-32A>G		ENST00000392533	NM_016281.3
HSPB8	26353	broad.mit.edu	GRCh37	12	119617397	119617397	+	missense_variant	Missense_Mutation	SNP	G	G	A		KYSE-410	ENST00000281938.2:c.280G>A	p.Glu94Lys	ENST00000281938	NM_014365.2
CIT	11113	broad.mit.edu	GRCh37	12	120152005	120152005	+	missense_variant	Missense_Mutation	SNP	G	G	A		KYSE-70	ENST00000261833.7:c.4177C>T	p.Leu1393Phe	ENST00000261833	NM_007174.2
PXN	5829	broad.mit.edu	GRCh37	12	120652642	120652642	+	missense_variant	Missense_Mutation	SNP	C	C	T		KYSE-30	ENST00000228307.7:c.1264G>A	p.Gly422Ser	ENST00000228307	NM_001080855.2
HNF1A	6927	broad.mit.edu	GRCh37	12	121416692	121416692	+	missense_variant	Missense_Mutation	SNP	G	G	A		TE-6	ENST00000257555.6:c.121G>A	p.Glu41Lys	ENST00000257555
P2RX7	5027	broad.mit.edu	GRCh37	12	121598745	121598745	+	5_prime_UTR_variant	5'UTR	SNP	G	G	T		KYSE-30	ENST00000328963.5:c.-10G>T		ENST00000328963
CAMKK2	10645	broad.mit.edu	GRCh37	12	121698212	121698212	+	intron_variant	Intron	SNP	G	G	A		TE-14	ENST00000324774.5:c.760-54C>T		ENST00000324774	NM_006549.3
ARL6IP4	51329	broad.mit.edu	GRCh37	12	123467288	123467288	+	3_prime_UTR_variant	3'UTR	DEL	C	C	-		TE-14	ENST00000315580.5:c.*66del		ENST00000315580	NM_001002251.2
CDKN1B	1027	broad.mit.edu	GRCh37	12	12871029	12871029	+	missense_variant	Missense_Mutation	SNP	G	G	A		KYSE-70	ENST00000228872.4:c.256G>A	p.Glu86Lys	ENST00000228872	NM_004064.3
ERC1	23085	broad.mit.edu	GRCh37	12	1291221	1291221	+	missense_variant	Missense_Mutation	SNP	C	C	T		KYSE-30	ENST00000360905.4:c.2006C>T	p.Ser669Leu	ENST00000360905
TMEM132D	121256	broad.mit.edu	GRCh37	12	129556689	129556693	+	3_prime_UTR_variant	3'UTR	DEL	GAGAT	GAGAT	-		TE-6	ENST00000422113.2:c.*1727_*1731del		ENST00000422113	NM_133448.2
GRIN2B	2904	broad.mit.edu	GRCh37	12	13716789	13716789	+	missense_variant	Missense_Mutation	SNP	C	C	T		KYSE-410	ENST00000609686.1:c.3383G>A	p.Gly1128Glu	ENST00000609686	NM_000834.3
GRIN2B	2904	broad.mit.edu	GRCh37	12	13906278	13906278	+	missense_variant	Missense_Mutation	SNP	C	C	G		TE-1	ENST00000609686.1:c.983G>C	p.Arg328Thr	ENST00000609686	NM_000834.3
PIK3C2G	5288	broad.mit.edu	GRCh37	12	18715763	18715763	+	missense_variant	Missense_Mutation	SNP	G	G	T		TE-6	ENST00000266497.5:c.3594G>T	p.Leu1198Phe	ENST00000266497
KRAS	3845	broad.mit.edu	GRCh37	12	25398285	25398285	+	missense_variant	Missense_Mutation	SNP	C	C	A		KYSE-410	ENST00000256078.4:c.34G>T	p.Gly12Cys	ENST00000256078	NM_033360.2
KLHDC5	57542	broad.mit.edu	GRCh37	12	27953267	27953268	+	3_prime_UTR_variant	3'UTR	INS	-	-	TGTG	rs72273928	TE-8	ENST00000381271.2:c.*2179_*2182dup		ENST00000381271	NM_020782.1
PRMT8	56341	broad.mit.edu	GRCh37	12	3677561	3677562	+	intron_variant	Intron	INS	-	-	GTT	rs35004580;rs112508487	TE-6	ENST00000382622.3:c.482-307_482-305dup		ENST00000382622	NM_019854.4
LRRK2	120892	broad.mit.edu	GRCh37	12	40748102	40748102	+	frameshift_variant,splice_region_variant	Frame_Shift_Del	DEL	A	A	-		KYSE-410	ENST00000298910.7:c.6579del	p.Val2194LeufsTer9	ENST00000298910	NM_198578.3
CNTN1	1272	broad.mit.edu	GRCh37	12	41331384	41331384	+	stop_gained	Nonsense_Mutation	SNP	G	G	T		KYSE-410	ENST00000347616.1:c.1123G>T	p.Glu375Ter	ENST00000347616
KDM5A	5927	broad.mit.edu	GRCh37	12	432857	432857	+	missense_variant	Missense_Mutation	SNP	C	C	T		TE-6	ENST00000399788.2:c.2059G>A	p.Ala687Thr	ENST00000399788	NM_001042603.1
KDM5A	5927	broad.mit.edu	GRCh37	12	438134	438134	+	missense_variant	Missense_Mutation	SNP	G	G	A		TE-6	ENST00000399788.2:c.1835C>T	p.Ser612Leu	ENST00000399788	NM_001042603.1
TWF1	5756	broad.mit.edu	GRCh37	12	44190828	44190828	+	missense_variant	Missense_Mutation	SNP	C	C	T		TE-6	ENST00000395510.2:c.833G>A	p.Arg278His	ENST00000395510	NM_001242397.1
VDR	7421	broad.mit.edu	GRCh37	12	48238358	48238358	+	3_prime_UTR_variant	3'UTR	SNP	G	G	C		TE-6	ENST00000229022.3:c.*171C>G		ENST00000229022	NM_001017535.1
SLC11A2	4891	broad.mit.edu	GRCh37	12	51388601	51388601	+	intron_variant	Intron	DEL	C	C	-		TE-14	ENST00000262051.7:c.991-188del		ENST00000262051	NM_001174127.1
NR4A1	3164	broad.mit.edu	GRCh37	12	52437658	52437658	+	intron_variant	Intron	DEL	T	T	-		TE-14	ENST00000360284.3:c.37+1949del		ENST00000360284	NM_001202233.1
NACA	4666	broad.mit.edu	GRCh37	12	57110168	57110168	+	intron_variant	Intron	SNP	T	T	C		T.T	ENST00000356769.3:c.71-1697A>G		ENST00000356769	NM_001113202.1
NACA	4666	broad.mit.edu	GRCh37	12	57112748	57112748	+	intron_variant	Intron	SNP	G	G	A		KYSE-30	ENST00000356769.3:c.71-4277C>T		ENST00000356769	NM_001113202.1
LRP1	4035	broad.mit.edu	GRCh37	12	57600366	57600366	+	missense_variant	Missense_Mutation	SNP	C	C	T		KYSE-70	ENST00000243077.3:c.11701C>T	p.Arg3901Cys	ENST00000243077	NM_002332.2
AGAP2	116986	broad.mit.edu	GRCh37	12	58123503	58123503	+	missense_variant	Missense_Mutation	SNP	G	G	A		TE-8	ENST00000547588.1:c.2476C>T	p.Pro826Ser	ENST00000547588	NM_001122772.2
LTBR	4055	broad.mit.edu	GRCh37	12	6500112	6500112	+	3_prime_UTR_variant	3'UTR	SNP	G	G	A		TE-8	ENST00000228918.4:c.*9G>A		ENST00000228918	NM_002342.2
LTBR	4055	broad.mit.edu	GRCh37	12	6500202	6500203	+	3_prime_UTR_variant	3'UTR	INS	-	-	G	rs3203555	TE-1	ENST00000228918.4:c.*103dup		ENST00000228918	NM_002342.2
WIF1	11197	broad.mit.edu	GRCh37	12	65461549	65461549	+	missense_variant	Missense_Mutation	SNP	C	C	T		KYSE-410	ENST00000286574.4:c.560G>A	p.Arg187Gln	ENST00000286574	NM_007191.4
SLC35E3	55508	broad.mit.edu	GRCh37	12	69159345	69159345	+	3_prime_UTR_variant	3'UTR	DEL	C	C	-	rs61099436	TE-6	ENST00000398004.2:c.*675del		ENST00000398004	NM_018656.2
MDM2	4193	broad.mit.edu	GRCh37	12	69234287	69234290	+	3_prime_UTR_variant	3'UTR	DEL	TTTG	TTTG	-	rs66832434	TE-14	ENST00000462284.1:c.*681_*684del		ENST00000462284	NM_002392.5
FRS2	10818	broad.mit.edu	GRCh37	12	69973193	69973193	+	3_prime_UTR_variant	3'UTR	DEL	A	A	-		TE-14	ENST00000397997.2:c.*4460del		ENST00000397997	NM_001278355.1
RAB3IP	117177	broad.mit.edu	GRCh37	12	70211434	70211435	+	3_prime_UTR_variant	3'UTR	DEL	AC	AC	-		TE-6	ENST00000550536.1:c.*2240_*2241del		ENST00000550536	NM_175623.3
NAV3	89795	broad.mit.edu	GRCh37	12	78511954	78511954	+	stop_gained	Nonsense_Mutation	SNP	G	G	T		TE-14	ENST00000397909.2:c.2917G>T	p.Glu973Ter	ENST00000397909	NM_001024383.1
NAV3	89795	broad.mit.edu	GRCh37	12	78571041	78571041	+	missense_variant	Missense_Mutation	SNP	A	A	G		T.T	ENST00000397909.2:c.5245A>G	p.Asn1749Asp	ENST00000397909	NM_001024383.1
DUSP6	1848	broad.mit.edu	GRCh37	12	89744605	89744605	+	missense_variant	Missense_Mutation	SNP	A	A	T		TE-6	ENST00000279488.7:c.598T>A	p.Ser200Thr	ENST00000279488	NM_001946.2
FAM155A	728215	broad.mit.edu	GRCh37	13	108518716	108518727	+	inframe_deletion	In_Frame_Del	DEL	GCTGCTGCTGCT	GCTGCTGCTGCT	-	rs80103752	TE-1	ENST00000375915.2:c.218_229del	p.Gln73_Gln76del	ENST00000375915	NM_001080396.2
FAM155A	728215	broad.mit.edu	GRCh37	13	108518716	108518727	+	inframe_deletion	In_Frame_Del	DEL	GCTGCTGCTGCT	GCTGCTGCTGCT	-	rs80103752	T.T	ENST00000375915.2:c.218_229del	p.Gln73_Gln76del	ENST00000375915	NM_001080396.2
ATP11A	23250	broad.mit.edu	GRCh37	13	113481047	113481047	+	missense_variant	Missense_Mutation	SNP	C	C	T		KYSE-30	ENST00000375645.3:c.1063C>T	p.Leu355Phe	ENST00000375645	NM_015205.2
TFDP1	7027	broad.mit.edu	GRCh37	13	114291977	114291977	+	intron_variant	Intron	SNP	C	C	T		KYSE-70	ENST00000375370.5:c.1007-156C>T		ENST00000375370	NM_007111.4
LATS2	26524	broad.mit.edu	GRCh37	13	21620223	21620223	+	5_prime_UTR_variant	5'UTR	DEL	A	A	-	rs115723063	T.T	ENST00000382592.4:c.-58delT		ENST00000382592	NM_014572.2
LATS2	26524	broad.mit.edu	GRCh37	13	21620223	21620223	+	5_prime_UTR_variant	5'UTR	DEL	A	A	-	rs115723063	KYSE-410	ENST00000382592.4:c.-58delT		ENST00000382592	NM_014572.2
SACS	26278	broad.mit.edu	GRCh37	13	23909533	23909533	+	missense_variant	Missense_Mutation	SNP	T	T	C	rs9552930	TE-14	ENST00000382292.3:c.8482A>G	p.Ser2828Gly	ENST00000382292
SACS	26278	broad.mit.edu	GRCh37	13	23912055	23912055	+	missense_variant	Missense_Mutation	SNP	G	G	A		T.T	ENST00000382292.3:c.5960C>T	p.Ser1987Phe	ENST00000382292
MTUS2	23281	broad.mit.edu	GRCh37	13	30002907	30002907	+	intron_variant	Intron	SNP	C	C	G		T.T	ENST00000431530.3:c.3148-11213C>G		ENST00000431530	NM_001033602.2
MTUS2	23281	broad.mit.edu	GRCh37	13	30077427	30077427	+	3_prime_UTR_variant	3'UTR	SNP	C	C	A		TE-14	ENST00000431530.3:c.*84C>A		ENST00000431530	NM_001033602.2
BRCA2	675	broad.mit.edu	GRCh37	13	32899272	32899272	+	missense_variant	Missense_Mutation	SNP	C	C	G		TE-14	ENST00000380152.3:c.376C>G	p.Gln126Glu	ENST00000380152
BRCA2	675	broad.mit.edu	GRCh37	13	32899306	32899306	+	missense_variant	Missense_Mutation	SNP	C	C	G		TE-14	ENST00000380152.3:c.410C>G	p.Ser137Cys	ENST00000380152
DCLK1	9201	broad.mit.edu	GRCh37	13	36445479	36445479	+	splice_acceptor_variant	Splice_Site	SNP	T	T	G		KYSE-30	ENST00000360631.3:c.824-2A>C		ENST00000360631
CCNA1	8900	broad.mit.edu	GRCh37	13	37007290	37007290	+	missense_variant	Missense_Mutation	SNP	G	G	A		KYSE-30	ENST00000255465.4:c.229G>A	p.Asp77Asn	ENST00000255465
CSNK1A1L	122011	broad.mit.edu	GRCh37	13	37678918	37678918	+	missense_variant	Missense_Mutation	SNP	C	C	T		KYSE-30	ENST00000379800.3:c.476G>A	p.Gly159Asp	ENST00000379800	NM_145203.5
LCP1	3936	broad.mit.edu	GRCh37	13	46716463	46716463	+	missense_variant	Missense_Mutation	SNP	G	G	C		TE-14	ENST00000323076.2:c.1466C>G	p.Thr489Ser	ENST00000323076	NM_002298.4
RB1	5925	broad.mit.edu	GRCh37	13	49039374	49039374	+	stop_gained	Nonsense_Mutation	SNP	C	C	T		TE-1	ENST00000267163.4:c.2359C>T	p.Arg787Ter	ENST00000267163	NM_000321.2
NEK3	4752	broad.mit.edu	GRCh37	13	52730549	52730549	+	5_prime_UTR_variant	5'UTR	SNP	T	T	G		TE-1	ENST00000400357.2:c.-223A>C		ENST00000400357
DACH1	1602	broad.mit.edu	GRCh37	13	72014626	72014627	+	3_prime_UTR_variant	3'UTR	DEL	TT	TT	-		KYSE-410	ENST00000305425.4:c.*160_*161del		ENST00000305425	NM_080759.4
DACH1	1602	broad.mit.edu	GRCh37	13	72147109	72147109	+	missense_variant	Missense_Mutation	SNP	G	G	C		TE-6	ENST00000305425.4:c.1168C>G	p.Leu390Val	ENST00000305425	NM_080759.4
EDNRB	1910	broad.mit.edu	GRCh37	13	78470935	78470935	+	3_prime_UTR_variant	3'UTR	SNP	A	A	G	rs78607960	TE-6	ENST00000334286.5:c.*1400T>C		ENST00000334286	NM_001122659.2
HS6ST3	266722	broad.mit.edu	GRCh37	13	97487757	97487758	+	downstream_gene_variant	3'Flank	INS	-	-	TC	rs72451431	TE-8			ENST00000376705	NM_153456.3
RTL1	388015	broad.mit.edu	GRCh37	14	101350670	101350671	+	inframe_insertion	In_Frame_Ins	INS	-	-	TCT	rs67079940	TE-6	ENST00000534062.1:c.453_455dupAGA	p.Glu152dup	ENST00000534062	NM_001134888.2
CDC42BPB	9578	broad.mit.edu	GRCh37	14	103410518	103410518	+	missense_variant	Missense_Mutation	SNP	G	G	A		TE-14	ENST00000361246.2:c.4118C>T	p.Pro1373Leu	ENST00000361246	NM_006035.3
CDC42BPB	9578	broad.mit.edu	GRCh37	14	103432657	103432657	+	missense_variant	Missense_Mutation	SNP	C	C	T		TE-1	ENST00000361246.2:c.2539G>A	p.Glu847Lys	ENST00000361246	NM_006035.3
CDC42BPB	9578	broad.mit.edu	GRCh37	14	103442048	103442048	+	missense_variant	Missense_Mutation	SNP	T	T	C		TE-11	ENST00000361246.2:c.1480A>G	p.Ile494Val	ENST00000361246	NM_006035.3
CDC42BPB	9578	broad.mit.edu	GRCh37	14	103474807	103474807	+	splice_donor_variant	Splice_Site	SNP	A	A	G		TE-6	ENST00000361246.2:c.351+2T>C		ENST00000361246	NM_006035.3
AKT1	207	broad.mit.edu	GRCh37	14	105246448	105246448	+	missense_variant	Missense_Mutation	SNP	G	G	A		KYSE-30	ENST00000349310.3:c.152C>T	p.Pro51Leu	ENST00000349310	NM_001014432.1
ZBTB42	100128927	broad.mit.edu	GRCh37	14	105270481	105270482	+	3_prime_UTR_variant	3'UTR	DEL	GG	GG	-		TE-6	ENST00000342537.7:c.*1682_*1683del		ENST00000342537	NM_001137601.1
ADAM6	8755	broad.mit.edu	GRCh37	14	106770811	106770811	+	upstream_gene_variant	5'Flank	DEL	A	A	-	rs112652572	TE-6			ENST00000520387
RPGRIP1	57096	broad.mit.edu	GRCh37	14	21792816	21792816	+	missense_variant	Missense_Mutation	SNP	C	C	G	rs3748360	KYSE-70	ENST00000400017.2:c.1802C>G	p.Ser601Trp	ENST00000400017	NM_020366.3
CHD8	57680	broad.mit.edu	GRCh37	14	21853629	21853630	+	3_prime_UTR_variant	3'UTR	INS	-	-	T	rs75170206;rs78520772	TE-6	ENST00000399982.2:c.*142dup		ENST00000399982	NM_001170629.1
CHD8	57680	broad.mit.edu	GRCh37	14	21861835	21861835	+	missense_variant	Missense_Mutation	SNP	T	T	C		TE-14	ENST00000399982.2:c.6119A>G	p.Asp2040Gly	ENST00000399982	NM_001170629.1
CHD8	57680	broad.mit.edu	GRCh37	14	21870258	21870258	+	stop_gained	Nonsense_Mutation	SNP	A	A	T		TE-14	ENST00000399982.2:c.3920T>A	p.Leu1307Ter	ENST00000399982	NM_001170629.1
HOMEZ	57594	broad.mit.edu	GRCh37	14	23744801	23744806	+	inframe_deletion	In_Frame_Del	DEL	CATCAT	CATCAT	-		TE-6	ENST00000357460.5:c.1631_1636del	p.Asp544_Asp545del	ENST00000357460	NM_020834.2
PRKD1	5587	broad.mit.edu	GRCh37	14	30135382	30135382	+	missense_variant	Missense_Mutation	SNP	G	G	A		KYSE-30	ENST00000331968.5:c.436C>T	p.Pro146Ser	ENST00000331968	NM_002742.2
AKAP6	9472	broad.mit.edu	GRCh37	14	33201982	33201983	+	intron_variant	Intron	INS	-	-	T	rs71868172	TE-6	ENST00000280979.4:c.3147+188dup		ENST00000280979	NM_004274.4
NFKBIA	4792	broad.mit.edu	GRCh37	14	35871136	35871138	+	3_prime_UTR_variant	3'UTR	DEL	TTC	TTC	-	rs112369437	KYSE-30	ENST00000216797.5:c.*81_*83delGAA		ENST00000216797	NM_020529.2
NFKBIA	4792	broad.mit.edu	GRCh37	14	35871136	35871138	+	3_prime_UTR_variant	3'UTR	DEL	TTC	TTC	-	rs112369437	TE-11	ENST00000216797.5:c.*81_*83delGAA		ENST00000216797	NM_020529.2
NFKBIA	4792	broad.mit.edu	GRCh37	14	35871136	35871138	+	3_prime_UTR_variant	3'UTR	DEL	TTC	TTC	-	rs112369437	TE-14	ENST00000216797.5:c.*81_*83delGAA		ENST00000216797	NM_020529.2
NFKBIA	4792	broad.mit.edu	GRCh37	14	35871136	35871138	+	3_prime_UTR_variant	3'UTR	DEL	TTC	TTC	-	rs112369437	TE-6	ENST00000216797.5:c.*81_*83delGAA		ENST00000216797	NM_020529.2
MAP4K5	11183	broad.mit.edu	GRCh37	14	50915570	50915570	+	splice_donor_variant,non_coding_transcript_variant	Splice_Site	SNP	T	T	C		TE-1	ENST00000555257.1:n.44+2T>C		ENST00000555257
NIN	51199	broad.mit.edu	GRCh37	14	51239182	51239182	+	missense_variant	Missense_Mutation	SNP	A	A	T		TE-1	ENST00000382041.3:c.818T>A	p.Phe273Tyr	ENST00000382041	NM_016350.4
BMP4	652	broad.mit.edu	GRCh37	14	54416602	54416602	+	3_prime_UTR_variant	3'UTR	DEL	T	T	-	rs76335800	TE-6	ENST00000245451.4:c.*148del		ENST00000245451	NM_001202.3
BMP4	652	broad.mit.edu	GRCh37	14	54418717	54418717	+	missense_variant	Missense_Mutation	SNP	T	T	C		T.T	ENST00000245451.4:c.224A>G	p.Lys75Arg	ENST00000245451	NM_001202.3
OTX2	5015	broad.mit.edu	GRCh37	14	57268113	57268113	+	downstream_gene_variant	3'Flank	DEL	G	G	-		TE-6			ENST00000408990
RAD51L1	5890	broad.mit.edu	GRCh37	14	69061384	69061384	+	3_prime_UTR_variant	3'UTR	SNP	G	G	A		TE-14	ENST00000487270.1:c.*64G>A		ENST00000487270	NM_133509.3
NEK9	91754	broad.mit.edu	GRCh37	14	75558080	75558080	+	stop_gained	Nonsense_Mutation	SNP	G	G	A		TE-8	ENST00000238616.5:c.2335C>T	p.Arg779Ter	ENST00000238616	NM_033116.4
C14orf118	55668	broad.mit.edu	GRCh37	14	76668905	76668906	+	3_prime_UTR_variant	3'UTR	INS	-	-	AG	rs72317909	TE-6	ENST00000261530.7:c.*713_*714dup		ENST00000261530	NM_017926.2
ADCK1	57143	broad.mit.edu	GRCh37	14	78353525	78353525	+	missense_variant	Missense_Mutation	SNP	C	C	T		KYSE-30	ENST00000238561.5:c.515C>T	p.Thr172Met	ENST00000238561	NM_020421.3
ADCK1	57143	broad.mit.edu	GRCh37	14	78390632	78390637	+	intron_variant	Intron	DEL	AAACTC	AAACTC	-	rs78274857;rs74969652	TE-6	ENST00000238561.5:c.859-165_859-160del		ENST00000238561	NM_020421.3
ADCK1	57143	broad.mit.edu	GRCh37	14	78390632	78390637	+	intron_variant	Intron	DEL	AAACTC	AAACTC	-	rs78274857;rs74969652	TE-14	ENST00000238561.5:c.859-165_859-160del		ENST00000238561	NM_020421.3
TSHR	7253	broad.mit.edu	GRCh37	14	81575250	81575250	+	intron_variant	Intron	SNP	G	G	C		KYSE-410	ENST00000541158.2:c.692+454G>C		ENST00000541158
TRIP11	9321	broad.mit.edu	GRCh37	14	92470910	92470910	+	missense_variant	Missense_Mutation	SNP	T	T	C		TE-14	ENST00000267622.4:c.3410A>G	p.Gln1137Arg	ENST00000267622	NM_004239.3
KIAA1409	57578	broad.mit.edu	GRCh37	14	94069716	94069716	+	missense_variant	Missense_Mutation	SNP	G	G	A		KYSE-70	ENST00000393151.2:c.3706G>A	p.Glu1236Lys	ENST00000393151
KIAA1409	57578	broad.mit.edu	GRCh37	14	94084548	94084548	+	missense_variant	Missense_Mutation	SNP	G	G	A		KYSE-70	ENST00000393151.2:c.4235G>A	p.Arg1412Gln	ENST00000393151
KIAA1409	57578	broad.mit.edu	GRCh37	14	94121728	94121728	+	missense_variant	Missense_Mutation	SNP	A	A	G	rs2296687	TE-1	ENST00000393151.2:c.6548A>G	p.Lys2183Arg	ENST00000393151
DDX24	57062	broad.mit.edu	GRCh37	14	94517533	94517534	+	3_prime_UTR_variant	3'UTR	INS	-	-	CAGGG	rs34699499;rs7291	TE-6	ENST00000330836.5:c.*3_*4insCCCTG		ENST00000330836	NM_020414.3
DICER1	23405	broad.mit.edu	GRCh37	14	95556509	95556509	+	3_prime_UTR_variant	3'UTR	DEL	A	A	-		TE-8	ENST00000343455.3:c.*326del		ENST00000343455	NM_177438.2
CYFIP1	23191	broad.mit.edu	GRCh37	15	22929865	22929865	+	missense_variant	Missense_Mutation	SNP	G	G	T		T.T	ENST00000313077.7:c.539G>T	p.Ser180Ile	ENST00000313077	NM_014608.2
C15orf2	23742	broad.mit.edu	GRCh37	15	24921220	24921220	+	missense_variant	Missense_Mutation	SNP	A	A	C		KYSE-410	ENST00000329468.2:c.206A>C	p.Lys69Thr	ENST00000329468	NM_018958.2
C15orf2	23742	broad.mit.edu	GRCh37	15	24923340	24923340	+	missense_variant	Missense_Mutation	SNP	G	G	T		TE-6	ENST00000329468.2:c.2326G>T	p.Ala776Ser	ENST00000329468	NM_018958.2
ATP10A	57194	broad.mit.edu	GRCh37	15	25924712	25924712	+	missense_variant	Missense_Mutation	SNP	G	G	C		TE-6	ENST00000356865.6:c.4276C>G	p.Leu1426Val	ENST00000356865	NM_024490.3
ATP10A	57194	broad.mit.edu	GRCh37	15	25932939	25932939	+	stop_gained	Nonsense_Mutation	SNP	G	G	A		TE-6	ENST00000356865.6:c.3202C>T	p.Arg1068Ter	ENST00000356865	NM_024490.3
ATP10A	57194	broad.mit.edu	GRCh37	15	25947062	25947062	+	splice_donor_variant	Splice_Site	SNP	C	C	T		KYSE-70	ENST00000356865.6:c.2760+1G>A		ENST00000356865	NM_024490.3
PAK6	56924	broad.mit.edu	GRCh37	15	40557047	40557047	+	missense_variant	Missense_Mutation	SNP	C	C	T		TE-1	ENST00000260404.4:c.61C>T	p.Arg21Cys	ENST00000260404	NM_020168.5
CASC5	57082	broad.mit.edu	GRCh37	15	40915874	40915874	+	missense_variant	Missense_Mutation	SNP	T	T	C		TE-14	ENST00000346991.5:c.3490T>C	p.Cys1164Arg	ENST00000346991
MGA	23269	broad.mit.edu	GRCh37	15	42059170	42059170	+	frameshift_variant	Frame_Shift_Del	DEL	C	C	-		KYSE-30	ENST00000219905.7:c.8895delC	p.Thr2966ProfsTer4	ENST00000219905	NM_001164273.1
TTBK2	146057	broad.mit.edu	GRCh37	15	43086875	43086875	+	missense_variant	Missense_Mutation	SNP	T	T	A		TE-8	ENST00000267890.6:c.947A>T	p.Gln316Leu	ENST00000267890	NM_173500.3
TP53BP1	7158	broad.mit.edu	GRCh37	15	43701242	43701242	+	missense_variant	Missense_Mutation	SNP	C	C	T		TE-8	ENST00000263801.3:c.5438G>A	p.Arg1813Gln	ENST00000263801	NM_005657.2
MYO5A	4644	broad.mit.edu	GRCh37	15	52602051	52602052	+	3_prime_UTR_variant	3'UTR	INS	-	-	TG	rs78174668	TE-11	ENST00000399231.3:c.*3840_*3841dup		ENST00000399231	NM_000259.3
UNC13C	440279	broad.mit.edu	GRCh37	15	54307051	54307051	+	missense_variant	Missense_Mutation	SNP	C	C	A		T.T	ENST00000260323.11:c.1951C>A	p.His651Asn	ENST00000260323	NM_001080534.1
UNC13C	440279	broad.mit.edu	GRCh37	15	54586145	54586145	+	missense_variant	Missense_Mutation	SNP	G	G	C		TE-1	ENST00000260323.11:c.3871G>C	p.Asp1291His	ENST00000260323	NM_001080534.1
MAP2K5	5607	broad.mit.edu	GRCh37	15	67995722	67995722	+	missense_variant	Missense_Mutation	SNP	G	G	C		TE-6	ENST00000178640.5:c.1020G>C	p.Trp340Cys	ENST00000178640	NM_145160.2
CSPG4	1464	broad.mit.edu	GRCh37	15	75982717	75982717	+	missense_variant	Missense_Mutation	SNP	A	A	C		T.T	ENST00000308508.5:c.689T>G	p.Leu230Arg	ENST00000308508	NM_001897.4
FBXO22	26263	broad.mit.edu	GRCh37	15	76222606	76222606	+	intron_variant	Intron	DEL	T	T	-		TE-6	ENST00000308275.3:c.794+217del		ENST00000308275	NM_147188.2
CHRNA3	1136	broad.mit.edu	GRCh37	15	78909369	78909369	+	missense_variant	Missense_Mutation	SNP	T	T	G		T.T	ENST00000326828.5:c.374A>C	p.Asn125Thr	ENST00000326828	NM_000743.4
RASGRF1	5923	broad.mit.edu	GRCh37	15	79284055	79284055	+	missense_variant	Missense_Mutation	SNP	C	C	T	rs2304997	TE-6	ENST00000419573.3:c.3157G>A	p.Val1053Ile	ENST00000419573	NM_002891.4
RASGRF1	5923	broad.mit.edu	GRCh37	15	79324548	79324548	+	missense_variant	Missense_Mutation	SNP	C	C	T		TE-14	ENST00000419573.3:c.1069G>A	p.Asp357Asn	ENST00000419573	NM_002891.4
BCL2A1	597	broad.mit.edu	GRCh37	15	80263468	80263468	+	5_prime_UTR_variant	5'UTR	SNP	C	C	T		TE-6	ENST00000267953.3:c.-7G>A		ENST00000267953	NM_004049.3
ADAMTSL3	57188	broad.mit.edu	GRCh37	15	84611716	84611716	+	missense_variant	Missense_Mutation	SNP	C	C	T		KYSE-410	ENST00000286744.5:c.2372C>T	p.Thr791Met	ENST00000286744	NM_207517.2
ALPK3	57538	broad.mit.edu	GRCh37	15	85360180	85360180	+	missense_variant	Missense_Mutation	SNP	C	C	T		KYSE-30	ENST00000258888.5:c.103C>T	p.Leu35Phe	ENST00000258888	NM_020778.4
NTRK3	4916	broad.mit.edu	GRCh37	15	88522429	88522429	+	intron_variant	Intron	SNP	T	T	C		TE-1	ENST00000360948.2:c.1586-38445A>G		ENST00000360948	NM_001012338.2
ABHD2	11057	broad.mit.edu	GRCh37	15	89742528	89742528	+	3_prime_UTR_variant	3'UTR	DEL	A	A	-	rs75639692	TE-14	ENST00000352732.5:c.*3877del		ENST00000352732	NM_152924.4
FANCI	55215	broad.mit.edu	GRCh37	15	89849279	89849279	+	missense_variant	Missense_Mutation	SNP	G	G	A		TE-8	ENST00000310775.7:c.3391G>A	p.Glu1131Lys	ENST00000310775	NM_001113378.1
IGF1R	3480	broad.mit.edu	GRCh37	15	99192755	99192763	+	5_prime_UTR_variant	5'UTR	DEL	TTTTTTTTT	TTTTTTTTT	-		TE-14	ENST00000268035.6:c.-41_-33del		ENST00000268035	NM_000875.3
IGF1R	3480	broad.mit.edu	GRCh37	15	99192755	99192763	+	5_prime_UTR_variant	5'UTR	DEL	TTTTTTTTT	TTTTTTTTT	-		TE-1	ENST00000268035.6:c.-41_-33del		ENST00000268035	NM_000875.3
IGF1R	3480	broad.mit.edu	GRCh37	15	99503521	99503522	+	3_prime_UTR_variant	3'UTR	INS	-	-	TT	rs3051367	TE-6	ENST00000268035.6:c.*2856_*2857dup		ENST00000268035	NM_000875.3
MYH11	4629	broad.mit.edu	GRCh37	16	15797811	15797811	+	downstream_gene_variant	3'Flank	SNP	G	G	T	rs75821286	KYSE-30			ENST00000300036	NM_002474.2
SMG1	23049	broad.mit.edu	GRCh37	16	18859344	18859344	+	missense_variant	Missense_Mutation	SNP	A	A	C		TE-1	ENST00000446231.2:c.5635T>G	p.Ser1879Ala	ENST00000446231
SMG1	23049	broad.mit.edu	GRCh37	16	18875383	18875383	+	missense_variant	Missense_Mutation	SNP	G	G	A		KYSE-30	ENST00000446231.2:c.3434C>T	p.Ser1145Leu	ENST00000446231
PALB2	79728	broad.mit.edu	GRCh37	16	23646759	23646759	+	stop_gained	Nonsense_Mutation	SNP	G	G	A		KYSE-410	ENST00000261584.4:c.1108C>T	p.Gln370Ter	ENST00000261584	NM_024675.3
PLK1	5347	broad.mit.edu	GRCh37	16	23692329	23692329	+	missense_variant	Missense_Mutation	SNP	C	C	A		TE-1	ENST00000300093.4:c.672C>A	p.Ser224Arg	ENST00000300093	NM_005030.3
PRKCB	5579	broad.mit.edu	GRCh37	16	24105590	24105590	+	missense_variant	Missense_Mutation	SNP	G	G	A		KYSE-30	ENST00000321728.7:c.793G>A	p.Glu265Lys	ENST00000321728	NM_212535.2
IL21R	50615	broad.mit.edu	GRCh37	16	27455956	27455956	+	missense_variant	Missense_Mutation	SNP	C	C	T		T.T	ENST00000337929.3:c.601C>T	p.Arg201Trp	ENST00000337929	NM_181078.2
PHKG2	5261	broad.mit.edu	GRCh37	16	30762837	30762840	+	intron_variant	Intron	DEL	TCTG	TCTG	-		KYSE-70	ENST00000563588.1:c.272-30_272-27del		ENST00000563588	NM_000294.2
ZNF668	79759	broad.mit.edu	GRCh37	16	31072601	31072601	+	missense_variant	Missense_Mutation	SNP	C	C	T		TE-1	ENST00000394983.2:c.1648G>A	p.Gly550Ser	ENST00000394983
ZNF668	79759	broad.mit.edu	GRCh37	16	31075362	31075362	+	missense_variant	Missense_Mutation	SNP	A	A	C		TE-1	ENST00000394983.2:c.419T>G	p.Phe140Cys	ENST00000394983
CREBBP	1387	broad.mit.edu	GRCh37	16	3778891	3778891	+	missense_variant	Missense_Mutation	SNP	T	T	C		T.T	ENST00000262367.5:c.6157A>G	p.Met2053Val	ENST00000262367	NM_004380.2
CREBBP	1387	broad.mit.edu	GRCh37	16	3779680	3779681	+	frameshift_variant	Frame_Shift_Ins	INS	-	-	GTTGC		TE-1	ENST00000262367.5:c.5367_5368insGCAAC	p.Cys1790AlafsTer11	ENST00000262367	NM_004380.2
CREBBP	1387	broad.mit.edu	GRCh37	16	3779755	3779755	+	frameshift_variant	Frame_Shift_Del	DEL	G	G	-		TE-8	ENST00000262367.5:c.5293del	p.Gln1765ArgfsTer6	ENST00000262367	NM_004380.2
MYLK3	91807	broad.mit.edu	GRCh37	16	46766279	46766279	+	missense_variant	Missense_Mutation	SNP	C	C	G		KYSE-410	ENST00000394809.4:c.1303G>C	p.Asp435His	ENST00000394809	NM_182493.2
CYLD	1540	broad.mit.edu	GRCh37	16	50813764	50813764	+	missense_variant	Missense_Mutation	SNP	C	C	A		KYSE-30	ENST00000311559.9:c.1327C>A	p.Gln443Lys	ENST00000311559	NM_015247.2
CYLD	1540	broad.mit.edu	GRCh37	16	50820672	50820673	+	intron_variant	Intron	INS	-	-	A	rs117241863	TE-14	ENST00000311559.9:c.1950-82dup		ENST00000311559	NM_015247.2
CYLD	1540	broad.mit.edu	GRCh37	16	50820950	50820950	+	intron_variant	Intron	SNP	G	G	A		TE-11	ENST00000311559.9:c.2041+93G>A		ENST00000311559	NM_015247.2
TOX3	27324	broad.mit.edu	GRCh37	16	52498067	52498067	+	stop_gained	Nonsense_Mutation	SNP	C	C	A		KYSE-30	ENST00000219746.9:c.187G>T	p.Glu63Ter	ENST00000219746	NM_001080430.2
CDH11	1009	broad.mit.edu	GRCh37	16	64981515	64981515	+	synonymous_variant	Silent	SNP	G	G	A		T.T	ENST00000268603.4:c.2382C>T	p.Asp794=	ENST00000268603	NM_001797.2
ZFHX3	463	broad.mit.edu	GRCh37	16	72831358	72831360	+	inframe_deletion	In_Frame_Del	DEL	TTG	TTG	-		TE-14	ENST00000268489.5:c.5221_5223delCAA	p.Gln1741del	ENST00000268489	NM_006885.3
ZNF276	92822	broad.mit.edu	GRCh37	16	89806207	89806207	+	downstream_gene_variant	3'Flank	SNP	T	T	C		TE-1			ENST00000443381	NM_001113525.1
GRIN2A	2903	broad.mit.edu	GRCh37	16	9927969	9927969	+	missense_variant	Missense_Mutation	SNP	T	T	G		TE-14	ENST00000330684.3:c.1770A>C	p.Lys590Asn	ENST00000330684	NM_001134407.1
MYH1	4619	broad.mit.edu	GRCh37	17	10395858	10395858	+	missense_variant	Missense_Mutation	SNP	T	T	C		KYSE-30	ENST00000226207.5:c.5695A>G	p.Lys1899Glu	ENST00000226207	NM_005963.3
MYH1	4619	broad.mit.edu	GRCh37	17	10419317	10419317	+	missense_variant	Missense_Mutation	SNP	C	C	T		KYSE-30	ENST00000226207.5:c.431G>A	p.Arg144Gln	ENST00000226207	NM_005963.3
MYH1	4619	broad.mit.edu	GRCh37	17	10419617	10419617	+	missense_variant	Missense_Mutation	SNP	G	G	T		KYSE-410	ENST00000226207.5:c.247C>A	p.Pro83Thr	ENST00000226207	NM_005963.3
CDRT4	284040	broad.mit.edu	GRCh37	17	15343524	15343525	+	inframe_insertion,splice_region_variant	In_Frame_Ins	INS	-	-	CTT	rs80293375	TE-6	ENST00000312177.6:c.26_28dup	p.Glu9dup	ENST00000312177	NM_001204477.1
TNFRSF13B	23495	broad.mit.edu	GRCh37	17	16852271	16852271	+	missense_variant	Missense_Mutation	SNP	C	C	T		T.T	ENST00000261652.2:c.226G>A	p.Gly76Ser	ENST00000261652	NM_012452.2
MPRIP	23164	broad.mit.edu	GRCh37	17	17075181	17075181	+	splice_donor_variant	Splice_Site	DEL	T	T	-		TE-6	ENST00000341712.4:c.2311+3del		ENST00000341712
FLCN	201163	broad.mit.edu	GRCh37	17	17116883	17116883	+	3_prime_UTR_variant	3'UTR	SNP	G	G	C		TE-6	ENST00000285071.4:c.*86C>G		ENST00000285071	NM_144997.5
SGK494	124923	broad.mit.edu	GRCh37	17	26940363	26940363	+	missense_variant,splice_region_variant	Missense_Mutation	SNP	T	T	G		KYSE-70	ENST00000301037.5:c.325A>C	p.Ile109Leu	ENST00000301037	NM_001174103.1
TAOK1	57551	broad.mit.edu	GRCh37	17	27857636	27857636	+	missense_variant,splice_region_variant	Missense_Mutation	SNP	C	C	T		TE-6	ENST00000261716.3:c.2360C>T	p.Ala787Val	ENST00000261716	NM_020791.2
SSH2	85464	broad.mit.edu	GRCh37	17	27955097	27955098	+	3_prime_UTR_variant	3'UTR	INS	-	-	AG	rs34507312;rs10666947	TE-6	ENST00000269033.3:c.*2760_*2761dup		ENST00000269033	NM_033389.2
PEX12	5193	broad.mit.edu	GRCh37	17	33902249	33902251	+	3_prime_UTR_variant	3'UTR	DEL	AAC	AAC	-	rs77890179;rs80164093	TE-6	ENST00000225873.4:c.*550_*552del		ENST00000225873	NM_000286.2
TAF15	8148	broad.mit.edu	GRCh37	17	34171684	34171707	+	inframe_deletion	In_Frame_Del	DEL	GGCGGCTATGGTGGGGACAGAGGA	GGCGGCTATGGTGGGGACAGAGGA	-	rs113145447	T.T	ENST00000588240.1:c.1392_1415del	p.Gly478_Gly485del	ENST00000588240	NM_139215.2
HNF1B	6928	broad.mit.edu	GRCh37	17	36104934	36104934	+	5_prime_UTR_variant	5'UTR	SNP	G	G	A		KYSE-410	ENST00000225893.4:c.-59C>T		ENST00000225893	NM_001165923.1
LASP1	3927	broad.mit.edu	GRCh37	17	37026425	37026425	+	5_prime_UTR_variant	5'UTR	SNP	C	C	G		KYSE-30	ENST00000318008.6:c.-18C>G		ENST00000318008	NM_006148.3
STAC2	342667	broad.mit.edu	GRCh37	17	37369370	37369370	+	missense_variant	Missense_Mutation	SNP	G	G	A		TE-11	ENST00000333461.5:c.1009C>T	p.Arg337Trp	ENST00000333461	NM_198993.3
CAMKK1	84254	broad.mit.edu	GRCh37	17	3769041	3769041	+	intron_variant	Intron	SNP	A	A	C		T.T	ENST00000348335.2:c.1445+161T>G		ENST00000348335	NM_032294.2
MED24	9862	broad.mit.edu	GRCh37	17	38175456	38175457	+	3_prime_UTR_variant	3'UTR	INS	-	-	AT	rs33975065	KYSE-410	ENST00000394128.2:c.*324_*325dup		ENST00000394128	NM_014815.3
STAT5A	6776	broad.mit.edu	GRCh37	17	40462797	40462800	+	3_prime_UTR_variant	3'UTR	DEL	TGTG	TGTG	-		TE-14	ENST00000345506.4:c.*129_*132delGTGT		ENST00000345506	NM_003152.3
WNK4	65266	broad.mit.edu	GRCh37	17	40947882	40947882	+	missense_variant	Missense_Mutation	SNP	G	G	A		KYSE-410	ENST00000246914.5:c.3262G>A	p.Gly1088Arg	ENST00000246914	NM_032387.4
BRCA1	672	broad.mit.edu	GRCh37	17	41258531	41258531	+	missense_variant	Missense_Mutation	SNP	G	G	A	rs80357084	TE-1	ENST00000357654.3:c.154C>T	p.Leu52Phe	ENST00000357654	NM_007294.3
CDC27	996	broad.mit.edu	GRCh37	17	45234407	45234407	+	frameshift_variant	Frame_Shift_Del	DEL	A	A	-		TE-6	ENST00000066544.3:c.714del	p.Val239Ter	ENST00000066544	NM_001256.3
COL1A1	1277	broad.mit.edu	GRCh37	17	48262991	48262991	+	missense_variant	Missense_Mutation	SNP	C	C	T		KYSE-70	ENST00000225964.5:c.4267G>A	p.Gly1423Ser	ENST00000225964	NM_000088.3
COL1A1	1277	broad.mit.edu	GRCh37	17	48264167	48264167	+	stop_gained	Nonsense_Mutation	SNP	G	G	C		KYSE-30	ENST00000225964.5:c.3648C>G	p.Tyr1216Ter	ENST00000225964	NM_000088.3
ABCC3	8714	broad.mit.edu	GRCh37	17	48741659	48741659	+	intron_variant	Intron	SNP	G	G	A		TE-8	ENST00000285238.8:c.1338+187G>A		ENST00000285238	NM_003786.3
USP6	9098	broad.mit.edu	GRCh37	17	5071348	5071348	+	missense_variant	Missense_Mutation	SNP	A	A	G		KYSE-410	ENST00000250066.6:c.3158A>G	p.Tyr1053Cys	ENST00000250066	NM_004505.2
CLTC	1213	broad.mit.edu	GRCh37	17	57758839	57758839	+	missense_variant,splice_region_variant	Missense_Mutation	SNP	G	G	C		KYSE-410	ENST00000269122.3:c.3249G>C	p.Gln1083His	ENST00000269122	NM_004859.3
STRADA	92335	broad.mit.edu	GRCh37	17	61781331	61781332	+	intron_variant	Intron	INS	-	-	AGAACC	rs66701913	TE-6	ENST00000336174.6:c.1143+28_1143+33dup		ENST00000336174	NM_001003787.2
STRADA	92335	broad.mit.edu	GRCh37	17	61804038	61804038	+	synonymous_variant	Silent	SNP	C	C	T		KYSE-410	ENST00000336174.6:c.54G>A	p.Lys18=	ENST00000336174	NM_001003787.2
ERN1	2081	broad.mit.edu	GRCh37	17	62121394	62121394	+	missense_variant	Missense_Mutation	SNP	T	T	C		TE-1	ENST00000433197.3:c.2888A>G	p.His963Arg	ENST00000433197	NM_001433.3
AXIN2	8313	broad.mit.edu	GRCh37	17	63526006	63526006	+	3_prime_UTR_variant	3'UTR	SNP	T	T	C		T.T	ENST00000307078.5:c.*88A>G		ENST00000307078	NM_004655.3
MAP2K6	5608	broad.mit.edu	GRCh37	17	67516517	67516517	+	missense_variant	Missense_Mutation	SNP	T	T	C		KYSE-70	ENST00000590474.1:c.473T>C	p.Ile158Thr	ENST00000590474	NM_002758.3
TNK1	8711	broad.mit.edu	GRCh37	17	7291773	7291773	+	missense_variant	Missense_Mutation	SNP	C	C	A	rs55641092	TE-6	ENST00000576812.1:c.1541C>A	p.Thr514Lys	ENST00000576812	NM_001251902.1
GRB2	2885	broad.mit.edu	GRCh37	17	73316441	73316441	+	3_prime_UTR_variant	3'UTR	SNP	C	C	T		KYSE-410	ENST00000316804.5:c.*8G>A		ENST00000316804	NM_002086.4
ITGB4	3691	broad.mit.edu	GRCh37	17	73739889	73739889	+	missense_variant	Missense_Mutation	SNP	G	G	A		TE-1	ENST00000200181.3:c.3058G>A	p.Gly1020Arg	ENST00000200181	NM_000213.3
ITGB4	3691	broad.mit.edu	GRCh37	17	73752596	73752596	+	missense_variant	Missense_Mutation	SNP	C	C	T		TE-1	ENST00000200181.3:c.4795C>T	p.Arg1599Cys	ENST00000200181	NM_000213.3
MXRA7	439921	broad.mit.edu	GRCh37	17	74671865	74671866	+	3_prime_UTR_variant	3'UTR	INS	-	-	A	rs67600886	TE-14	ENST00000355797.3:c.*1804dup		ENST00000355797	NM_001008528.1
MXRA7	439921	broad.mit.edu	GRCh37	17	74673372	74673373	+	3_prime_UTR_variant	3'UTR	INS	-	-	CAAA	rs67033338;rs10668430	TE-6	ENST00000355797.3:c.*294_*297dup		ENST00000355797	NM_001008528.1
TP53	7157	broad.mit.edu	GRCh37	17	7574018	7574018	+	missense_variant	Missense_Mutation	SNP	G	G	A		KYSE-410	ENST00000269305.4:c.1009C>T	p.Arg337Cys	ENST00000269305	NM_001126112.2
TP53	7157	broad.mit.edu	GRCh37	17	7576870	7576870	+	missense_variant	Missense_Mutation	SNP	C	C	T		KYSE-30	ENST00000269305.4:c.976G>A	p.Glu326Lys	ENST00000269305	NM_001126112.2
TP53	7157	broad.mit.edu	GRCh37	17	7577124	7577124	+	missense_variant	Missense_Mutation	SNP	C	C	T		TE-1	ENST00000269305.4:c.814G>A	p.Val272Met	ENST00000269305	NM_001126112.2
TP53	7157	broad.mit.edu	GRCh37	17	7577509	7577509	+	stop_gained	Nonsense_Mutation	SNP	C	C	A		T.T	ENST00000269305.4:c.772G>T	p.Glu258Ter	ENST00000269305	NM_001126112.2
TP53	7157	broad.mit.edu	GRCh37	17	7577529	7577530	+	frameshift_variant	Frame_Shift_Ins	INS	-	-	T	rs67026029	KYSE-70	ENST00000269305.4:c.751dup	p.Ile251AsnfsTer13	ENST00000269305	NM_001126112.2
TP53	7157	broad.mit.edu	GRCh37	17	7577538	7577538	+	missense_variant	Missense_Mutation	SNP	C	C	T	rs11540652	TE-6	ENST00000269305.4:c.743G>A	p.Arg248Gln	ENST00000269305	NM_001126112.2
TP53	7157	broad.mit.edu	GRCh37	17	7577570	7577570	+	missense_variant	Missense_Mutation	SNP	C	C	A		TE-8	ENST00000269305.4:c.711G>T	p.Met237Ile	ENST00000269305	NM_001126112.2
TP53	7157	broad.mit.edu	GRCh37	17	7577610	7577610	+	splice_acceptor_variant	Splice_Site	SNP	T	T	C		KYSE-30	ENST00000269305.4:c.673-2A>G		ENST00000269305	NM_001126112.2
TP53	7157	broad.mit.edu	GRCh37	17	7578190	7578190	+	missense_variant	Missense_Mutation	SNP	T	T	C		TE-8	ENST00000269305.4:c.659A>G	p.Tyr220Cys	ENST00000269305	NM_001126112.2
TP53	7157	broad.mit.edu	GRCh37	17	7578208	7578208	+	missense_variant	Missense_Mutation	SNP	T	T	C		T.T	ENST00000269305.4:c.641A>G	p.His214Arg	ENST00000269305	NM_001126112.2
TP53	7157	broad.mit.edu	GRCh37	17	7578212	7578212	+	stop_gained	Nonsense_Mutation	SNP	G	G	A		TE-14	ENST00000269305.4:c.637C>T	p.Arg213Ter	ENST00000269305	NM_001126112.2
SOCS3	9021	broad.mit.edu	GRCh37	17	76354768	76354768	+	missense_variant	Missense_Mutation	SNP	G	G	C		KYSE-410	ENST00000330871.2:c.409C>G	p.Pro137Ala	ENST00000330871	NM_003955.4
RPTOR	57521	broad.mit.edu	GRCh37	17	78519319	78519319	+	5_prime_UTR_variant	5'UTR	SNP	C	C	G		TE-14	ENST00000306801.3:c.-111C>G		ENST00000306801	NM_020761.2
MYH10	4628	broad.mit.edu	GRCh37	17	8380284	8380284	+	missense_variant	Missense_Mutation	SNP	G	G	A		TE-14	ENST00000269243.4:c.5696C>T	p.Ser1899Phe	ENST00000269243	NM_005964.3
MYH10	4628	broad.mit.edu	GRCh37	17	8396332	8396332	+	missense_variant	Missense_Mutation	SNP	G	G	A		TE-6	ENST00000269243.4:c.4127C>T	p.Thr1376Ile	ENST00000269243	NM_005964.3
MYH10	4628	broad.mit.edu	GRCh37	17	8411982	8411982	+	missense_variant	Missense_Mutation	SNP	A	A	G		TE-11	ENST00000269243.4:c.3011T>C	p.Met1004Thr	ENST00000269243	NM_005964.3
ZNF521	25925	broad.mit.edu	GRCh37	18	22805082	22805082	+	missense_variant	Missense_Mutation	SNP	C	C	A		KYSE-30	ENST00000361524.3:c.2800G>T	p.Val934Leu	ENST00000361524	NM_015461.2
ZNF521	25925	broad.mit.edu	GRCh37	18	22806347	22806347	+	missense_variant	Missense_Mutation	SNP	G	G	T		KYSE-410	ENST00000361524.3:c.1535C>A	p.Ala512Glu	ENST00000361524	NM_015461.2
CDH2	1000	broad.mit.edu	GRCh37	18	25563011	25563011	+	missense_variant	Missense_Mutation	SNP	C	C	T		TE-14	ENST00000269141.3:c.2246G>A	p.Arg749Gln	ENST00000269141	NM_001792.3
PIK3C3	5289	broad.mit.edu	GRCh37	18	39576686	39576686	+	stop_gained	Nonsense_Mutation	SNP	C	C	T		KYSE-70	ENST00000262039.4:c.976C>T	p.Gln326Ter	ENST00000262039	NM_002647.2
ATP8B1	5205	broad.mit.edu	GRCh37	18	55329744	55329744	+	missense_variant	Missense_Mutation	SNP	G	G	A		KYSE-410	ENST00000283684.4:c.2389C>T	p.Arg797Cys	ENST00000283684
ATP8B1	5205	broad.mit.edu	GRCh37	18	55359108	55359108	+	missense_variant	Missense_Mutation	SNP	C	C	T	rs2271260	T.T	ENST00000283684.4:c.1151G>A	p.Arg384His	ENST00000283684
KDSR	2531	broad.mit.edu	GRCh37	18	60998964	60998964	+	3_prime_UTR_variant	3'UTR	SNP	G	G	A		TE-1	ENST00000406396.3:c.*51C>T		ENST00000406396	NM_002035.2
LAMA1	284217	broad.mit.edu	GRCh37	18	6955527	6955527	+	intron_variant	Intron	SNP	G	G	A		TE-6	ENST00000389658.3:c.8095-63C>T		ENST00000389658	NM_005559.3
LAMA1	284217	broad.mit.edu	GRCh37	18	6997751	6997751	+	missense_variant	Missense_Mutation	SNP	T	T	G		KYSE-70	ENST00000389658.3:c.4796A>C	p.Lys1599Thr	ENST00000389658	NM_005559.3
LAMA1	284217	broad.mit.edu	GRCh37	18	6997832	6997832	+	missense_variant	Missense_Mutation	SNP	C	C	T		TE-11	ENST00000389658.3:c.4715G>A	p.Gly1572Asp	ENST00000389658	NM_005559.3
TYK2	7297	broad.mit.edu	GRCh37	19	10473096	10473096	+	missense_variant	Missense_Mutation	SNP	A	A	T		TE-8	ENST00000264818.6:c.1513T>A	p.Phe505Ile	ENST00000264818
TYK2	7297	broad.mit.edu	GRCh37	19	10478880	10478880	+	splice_acceptor_variant	Splice_Site	SNP	T	T	C		TE-1	ENST00000264818.6:c.318-2A>G		ENST00000264818
SMARCA4	6597	broad.mit.edu	GRCh37	19	11141547	11141547	+	missense_variant	Missense_Mutation	SNP	A	A	G		KYSE-30	ENST00000344626.4:c.3524A>G	p.Asp1175Gly	ENST00000344626	NM_003072.3
SMARCA4	6597	broad.mit.edu	GRCh37	19	11144038	11144038	+	missense_variant	Missense_Mutation	SNP	G	G	A		KYSE-410	ENST00000344626.4:c.3619G>A	p.Val1207Ile	ENST00000344626	NM_003072.3
SMARCA4	6597	broad.mit.edu	GRCh37	19	11152172	11152172	+	missense_variant	Missense_Mutation	SNP	A	A	C		T.T	ENST00000344626.4:c.4360A>C	p.Asn1454His	ENST00000344626	NM_003072.3
SMARCA4	6597	broad.mit.edu	GRCh37	19	11172517	11172517	+	3_prime_UTR_variant	3'UTR	SNP	C	C	T		KYSE-30	ENST00000344626.4:c.*25C>T		ENST00000344626	NM_003072.3
KANK2	25959	broad.mit.edu	GRCh37	19	11306347	11306366	+	5_prime_UTR_variant	5'UTR	DEL	GTCTCTCTGTGTCTCTCCAC	GTCTCTCTGTGTCTCTCCAC	-	rs10410692;rs10412237	TE-6	ENST00000586659.1:c.-148_-129del		ENST00000586659
RGL3	57139	broad.mit.edu	GRCh37	19	11516014	11516014	+	stop_gained	Nonsense_Mutation	SNP	C	C	T		KYSE-70	ENST00000380456.3:c.1085G>A	p.Trp362Ter	ENST00000380456	NM_001035223.2
MAST1	22983	broad.mit.edu	GRCh37	19	12985491	12985491	+	missense_variant	Missense_Mutation	SNP	C	C	T		KYSE-410	ENST00000251472.4:c.4520C>T	p.Pro1507Leu	ENST00000251472	NM_014975.2
PKN1	5585	broad.mit.edu	GRCh37	19	14578721	14578721	+	synonymous_variant	Silent	SNP	C	C	T		TE-14	ENST00000242783.6:c.1918C>T	p.Leu640=	ENST00000242783	NM_002741.3
NOTCH3	4854	broad.mit.edu	GRCh37	19	15272409	15272410	+	frameshift_variant	Frame_Shift_Ins	INS	-	-	TC		TE-1	ENST00000263388.2:c.6028_6029dup	p.Asp2010GlufsTer3	ENST00000263388	NM_000435.2
PIK3R2	5296	broad.mit.edu	GRCh37	19	18273098	18273098	+	missense_variant	Missense_Mutation	SNP	T	T	C		KYSE-70	ENST00000222254.8:c.988T>C	p.Trp330Arg	ENST00000222254	NM_005027.3
CRTC1	23373	broad.mit.edu	GRCh37	19	18870373	18870373	+	missense_variant	Missense_Mutation	SNP	C	C	T		TE-1	ENST00000321949.8:c.637C>T	p.Pro213Ser	ENST00000321949	NM_015321.2
C19orf2	8725	broad.mit.edu	GRCh37	19	30500119	30500121	+	inframe_deletion	In_Frame_Del	DEL	TGA	TGA	-		TE-6	ENST00000392271.1:c.690_692del	p.Asp235del	ENST00000392271	NM_003796.3
DMKN	93099	broad.mit.edu	GRCh37	19	36002419	36002421	+	inframe_deletion	In_Frame_Del	DEL	CCA	CCA	-		T.T	ENST00000339686.3:c.810_812del	p.Gly271del	ENST00000339686	NM_033317.4
DMKN	93099	broad.mit.edu	GRCh37	19	36002419	36002421	+	inframe_deletion	In_Frame_Del	DEL	CCA	CCA	-		TE-1	ENST00000339686.3:c.810_812del	p.Gly271del	ENST00000339686	NM_033317.4
MLL4	9757	broad.mit.edu	GRCh37	19	36214632	36214633	+	splice_acceptor_variant	Splice_Site	INS	-	-	G	rs11373774	TE-6	ENST00000420124.1:c.3060-1dup	p.Arg1021ProfsTer14	ENST00000420124
CYP2B6	1555	broad.mit.edu	GRCh37	19	41512824	41512824	+	missense_variant	Missense_Mutation	SNP	C	C	G	rs3826711	TE-8	ENST00000324071.4:c.499C>G	p.Pro167Ala	ENST00000324071	NM_000767.4
BCL3	602	broad.mit.edu	GRCh37	19	45262965	45262965	+	3_prime_UTR_variant	3'UTR	DEL	C	C	-		TE-6	ENST00000164227.5:c.*104del		ENST00000164227	NM_005178.4
MARK4	57787	broad.mit.edu	GRCh37	19	45781238	45781238	+	missense_variant	Missense_Mutation	SNP	G	G	A		T.T	ENST00000262891.4:c.844G>A	p.Asp282Asn	ENST00000262891	NM_001199867.1
MARK4	57787	broad.mit.edu	GRCh37	19	45783883	45783883	+	synonymous_variant	Silent	SNP	G	G	A		T.T	ENST00000262891.4:c.1167G>A	p.Ala389=	ENST00000262891	NM_001199867.1
GLTSCR1	29998	broad.mit.edu	GRCh37	19	48201923	48201923	+	missense_variant	Missense_Mutation	SNP	C	C	T		KYSE-410	ENST00000396720.3:c.3281C>T	p.Ser1094Phe	ENST00000396720	NM_015711.3
HRC	3270	broad.mit.edu	GRCh37	19	49657486	49657486	+	frameshift_variant	Frame_Shift_Del	DEL	G	G	-		TE-8	ENST00000252825.4:c.1009del	p.His337ThrfsTer38	ENST00000252825	NM_002152.2
HRC	3270	broad.mit.edu	GRCh37	19	49657889	49657890	+	inframe_insertion	In_Frame_Ins	INS	-	-	TCC	rs71856498	TE-11	ENST00000252825.4:c.603_605dup	p.Glu204dup	ENST00000252825	NM_002152.2
VRK3	51231	broad.mit.edu	GRCh37	19	50482273	50482273	+	intron_variant	Intron	SNP	G	G	A		KYSE-30	ENST00000316763.3:c.*11+67C>T		ENST00000316763	NM_016440.3
VRK3	51231	broad.mit.edu	GRCh37	19	50510972	50510992	+	inframe_deletion	In_Frame_Del	DEL	CTGGTCTTCTGAGGGCTACAG	CTGGTCTTCTGAGGGCTACAG	-	rs117711287;rs117077533	T.T	ENST00000316763.3:c.381_401del	p.Ser127_Thr133del	ENST00000316763	NM_016440.3
VRK3	51231	broad.mit.edu	GRCh37	19	50510972	50510992	+	inframe_deletion	In_Frame_Del	DEL	CTGGTCTTCTGAGGGCTACAG	CTGGTCTTCTGAGGGCTACAG	-	rs117711287;rs117077533	TE-14	ENST00000316763.3:c.381_401del	p.Ser127_Thr133del	ENST00000316763	NM_016440.3
TFPT	29844	broad.mit.edu	GRCh37	19	54618700	54618700	+	5_prime_UTR_variant	5'UTR	SNP	C	C	T		KYSE-30	ENST00000391759.1:c.-51G>A		ENST00000391759	NM_013342.3
SBK2	646643	broad.mit.edu	GRCh37	19	56047544	56047544	+	missense_variant	Missense_Mutation	SNP	G	G	T		T.T	ENST00000344158.3:c.118C>A	p.Arg40Ser	ENST00000344158
AURKC	6795	broad.mit.edu	GRCh37	19	57742531	57742532	+	5_prime_UTR_variant	5'UTR	INS	-	-	C		TE-1	ENST00000302804.7:c.-80dup		ENST00000302804	NM_001015878.1
AURKC	6795	broad.mit.edu	GRCh37	19	57742531	57742532	+	5_prime_UTR_variant	5'UTR	INS	-	-	C		TE-14	ENST00000302804.7:c.-80dup		ENST00000302804	NM_001015878.1
AURKC	6795	broad.mit.edu	GRCh37	19	57742531	57742532	+	5_prime_UTR_variant	5'UTR	INS	-	-	C		KYSE-410	ENST00000302804.7:c.-80dup		ENST00000302804	NM_001015878.1
AURKC	6795	broad.mit.edu	GRCh37	19	57746385	57746385	+	missense_variant	Missense_Mutation	SNP	G	G	C		KYSE-70	ENST00000302804.7:c.718G>C	p.Glu240Gln	ENST00000302804	NM_001015878.1
ZNF772	400720	broad.mit.edu	GRCh37	19	57988666	57988667	+	inframe_insertion	In_Frame_Ins	INS	-	-	GCC	rs77164240	TE-6	ENST00000343280.4:c.9_11dupGGC	p.Ala4dup	ENST00000343280	NM_001024596.2
ACOXL	55289	broad.mit.edu	GRCh37	2	111789258	111789258	+	missense_variant	Missense_Mutation	SNP	G	G	A		KYSE-70	ENST00000389811.4:c.1426G>A	p.Val476Met	ENST00000389811
GLI2	2736	broad.mit.edu	GRCh37	2	121742206	121742206	+	missense_variant	Missense_Mutation	SNP	G	G	T		T.T	ENST00000361492.4:c.1843G>T	p.Asp615Tyr	ENST00000361492	NM_005270.4
CXCR4	7852	broad.mit.edu	GRCh37	2	136872476	136872476	+	missense_variant	Missense_Mutation	SNP	G	G	A		T.T	ENST00000241393.3:c.1022C>T	p.Ser341Phe	ENST00000241393	NM_003467.2
LRP1B	53353	broad.mit.edu	GRCh37	2	141130612	141130612	+	missense_variant	Missense_Mutation	SNP	C	C	T		T.T	ENST00000389484.3:c.10733G>A	p.Cys3578Tyr	ENST00000389484	NM_018557.2
LRP1B	53353	broad.mit.edu	GRCh37	2	141232719	141232719	+	missense_variant	Missense_Mutation	SNP	G	G	A		TE-1	ENST00000389484.3:c.9613C>T	p.His3205Tyr	ENST00000389484	NM_018557.2
ACVR2A	92	broad.mit.edu	GRCh37	2	148657349	148657349	+	frameshift_variant	Frame_Shift_Del	DEL	A	A	-		KYSE-70	ENST00000241416.7:c.410del	p.Tyr137SerfsTer13	ENST00000241416	NM_001616.4
ACVR1C	130399	broad.mit.edu	GRCh37	2	158390408	158390408	+	3_prime_UTR_variant	3'UTR	SNP	C	C	T		TE-14	ENST00000243349.8:c.*22G>A		ENST00000243349	NM_001111032.1
PXDN	7837	broad.mit.edu	GRCh37	2	1647191	1647191	+	missense_variant	Missense_Mutation	SNP	A	A	G		KYSE-410	ENST00000252804.4:c.3901T>C	p.Cys1301Arg	ENST00000252804	NM_012293.1
STK39	27347	broad.mit.edu	GRCh37	2	168931626	168931626	+	missense_variant	Missense_Mutation	SNP	T	T	C		TE-11	ENST00000355999.4:c.1205A>G	p.Gln402Arg	ENST00000355999	NM_013233.2
MYO3B	140469	broad.mit.edu	GRCh37	2	171239677	171239677	+	missense_variant	Missense_Mutation	SNP	A	A	G	rs34273653	KYSE-70	ENST00000408978.4:c.1163A>G	p.Asn388Ser	ENST00000408978	NM_138995.4
ZAK	51776	broad.mit.edu	GRCh37	2	174086283	174086283	+	intron_variant	Intron	SNP	C	C	T		TE-8	ENST00000375213.3:c.987+4305C>T		ENST00000375213	NM_016653.2
TTN	7273	broad.mit.edu	GRCh37	2	179410992	179410992	+	missense_variant	Missense_Mutation	SNP	G	G	T		TE-6	ENST00000591111.1:c.90143C>A	p.Thr30048Lys	ENST00000591111
TTN	7273	broad.mit.edu	GRCh37	2	179411327	179411327	+	missense_variant,splice_region_variant	Missense_Mutation	SNP	C	C	T		TE-6	ENST00000591111.1:c.89905G>A	p.Ala29969Thr	ENST00000591111
TTN	7273	broad.mit.edu	GRCh37	2	179412337	179412337	+	missense_variant	Missense_Mutation	SNP	G	G	A		KYSE-70	ENST00000591111.1:c.89093C>T	p.Thr29698Ile	ENST00000591111
TTN	7273	broad.mit.edu	GRCh37	2	179412467	179412472	+	inframe_deletion	In_Frame_Del	DEL	CACCAG	CACCAG	-		TE-14	ENST00000591111.1:c.88958_88963del	p.Ala29653_Gly29654del	ENST00000591111
TTN	7273	broad.mit.edu	GRCh37	2	179412524	179412524	+	missense_variant	Missense_Mutation	SNP	C	C	T		KYSE-30	ENST00000591111.1:c.88906G>A	p.Asp29636Asn	ENST00000591111
TTN	7273	broad.mit.edu	GRCh37	2	179425092	179425092	+	missense_variant	Missense_Mutation	SNP	C	C	G		T.T	ENST00000591111.1:c.80844G>C	p.Arg26948Ser	ENST00000591111
TTN	7273	broad.mit.edu	GRCh37	2	179434502	179434502	+	missense_variant	Missense_Mutation	SNP	T	T	C		KYSE-30	ENST00000591111.1:c.71434A>G	p.Thr23812Ala	ENST00000591111
TTN	7273	broad.mit.edu	GRCh37	2	179434829	179434829	+	missense_variant	Missense_Mutation	SNP	G	G	A		KYSE-30	ENST00000591111.1:c.71107C>T	p.Arg23703Trp	ENST00000591111
TTN	7273	broad.mit.edu	GRCh37	2	179448567	179448567	+	missense_variant	Missense_Mutation	SNP	G	G	C		KYSE-70	ENST00000591111.1:c.60419C>G	p.Pro20140Arg	ENST00000591111
TTN	7273	broad.mit.edu	GRCh37	2	179456902	179456902	+	missense_variant	Missense_Mutation	SNP	G	G	T		KYSE-30	ENST00000591111.1:c.54806C>A	p.Thr18269Asn	ENST00000591111
TTN	7273	broad.mit.edu	GRCh37	2	179458913	179458913	+	missense_variant	Missense_Mutation	SNP	C	C	G		TE-14	ENST00000591111.1:c.53284G>C	p.Ala17762Pro	ENST00000591111
TTN	7273	broad.mit.edu	GRCh37	2	179483415	179483415	+	missense_variant	Missense_Mutation	SNP	G	G	T		TE-6	ENST00000591111.1:c.41939C>A	p.Ser13980Tyr	ENST00000591111
TTN	7273	broad.mit.edu	GRCh37	2	179483547	179483547	+	missense_variant	Missense_Mutation	SNP	A	A	G		TE-14	ENST00000591111.1:c.41807T>C	p.Leu13936Pro	ENST00000591111
TTN	7273	broad.mit.edu	GRCh37	2	179497022	179497022	+	missense_variant	Missense_Mutation	SNP	G	G	C		KYSE-30	ENST00000591111.1:c.38676C>G	p.Asp12892Glu	ENST00000591111
TTN	7273	broad.mit.edu	GRCh37	2	179549988	179549988	+	missense_variant	Missense_Mutation	SNP	G	G	A		KYSE-410	ENST00000591111.1:c.31511C>T	p.Pro10504Leu	ENST00000591111
TTN	7273	broad.mit.edu	GRCh37	2	179587115	179587115	+	missense_variant	Missense_Mutation	SNP	T	T	A		TE-6	ENST00000591111.1:c.21448A>T	p.Thr7150Ser	ENST00000591111
TTN	7273	broad.mit.edu	GRCh37	2	179593088	179593088	+	missense_variant	Missense_Mutation	SNP	G	G	C		KYSE-70	ENST00000591111.1:c.18512C>G	p.Thr6171Ser	ENST00000591111
TTN	7273	broad.mit.edu	GRCh37	2	179610985	179610985	+	intron_variant	Intron	SNP	C	C	T		TE-1	ENST00000591111.1:c.10361-4337G>A		ENST00000591111
TTN	7273	broad.mit.edu	GRCh37	2	179615912	179615912	+	intron_variant	Intron	SNP	T	T	C		TE-1	ENST00000591111.1:c.10360+1939A>G		ENST00000591111
TTN	7273	broad.mit.edu	GRCh37	2	179621069	179621069	+	intron_variant	Intron	SNP	C	C	T		TE-14	ENST00000591111.1:c.10303+2642G>A		ENST00000591111
TTN	7273	broad.mit.edu	GRCh37	2	179640727	179640727	+	missense_variant	Missense_Mutation	SNP	C	C	T		KYSE-70	ENST00000591111.1:c.5864G>A	p.Gly1955Glu	ENST00000591111
ALS2	57679	broad.mit.edu	GRCh37	2	202587706	202587707	+	intron_variant	Intron	INS	-	-	A	rs3219165	TE-6	ENST00000264276.6:c.3702+59dup		ENST00000264276	NM_020919.3
ALS2	57679	broad.mit.edu	GRCh37	2	202587706	202587707	+	intron_variant	Intron	INS	-	-	A	rs3219165	KYSE-30	ENST00000264276.6:c.3702+59dup		ENST00000264276	NM_020919.3
ALS2	57679	broad.mit.edu	GRCh37	2	202587706	202587707	+	intron_variant	Intron	INS	-	-	A	rs3219165	TE-8	ENST00000264276.6:c.3702+59dup		ENST00000264276	NM_020919.3
ALS2	57679	broad.mit.edu	GRCh37	2	202587739	202587740	+	intron_variant	Intron	INS	-	-	A		T.T	ENST00000264276.6:c.3702+26dup		ENST00000264276	NM_020919.3
ALS2	57679	broad.mit.edu	GRCh37	2	202611346	202611346	+	missense_variant	Missense_Mutation	SNP	G	G	T		TE-14	ENST00000264276.6:c.1941C>A	p.Asp647Glu	ENST00000264276	NM_020919.3
CDK15	65061	broad.mit.edu	GRCh37	2	202677255	202677255	+	missense_variant	Missense_Mutation	SNP	G	G	A		KYSE-410	ENST00000450471.2:c.418G>A	p.Glu140Lys	ENST00000450471	NM_001261435.1
ERBB4	2066	broad.mit.edu	GRCh37	2	212537966	212537966	+	missense_variant	Missense_Mutation	SNP	C	C	G		TE-14	ENST00000342788.4:c.1639G>C	p.Glu547Gln	ENST00000342788	NM_005235.2
SPEG	10290	broad.mit.edu	GRCh37	2	220353315	220353315	+	missense_variant	Missense_Mutation	SNP	G	G	A		KYSE-70	ENST00000312358.7:c.7954G>A	p.Ala2652Thr	ENST00000312358	NM_005876.4
EPHA4	2043	broad.mit.edu	GRCh37	2	222290623	222290624	+	3_prime_UTR_variant	3'UTR	INS	-	-	T		KYSE-410	ENST00000281821.2:c.*124dup		ENST00000281821	NM_004438.3
EPHA4	2043	broad.mit.edu	GRCh37	2	222365844	222365844	+	missense_variant	Missense_Mutation	SNP	G	G	T		KYSE-70	ENST00000281821.2:c.872C>A	p.Ala291Asp	ENST00000281821	NM_004438.3
SP140L	93349	broad.mit.edu	GRCh37	2	231267638	231267639	+	3_prime_UTR_variant	3'UTR	INS	-	-	A		KYSE-70	ENST00000415673.2:c.*28dup		ENST00000415673	NM_138402.4
NCL	4691	broad.mit.edu	GRCh37	2	232325415	232325417	+	inframe_deletion	In_Frame_Del	DEL	TCA	TCA	-		KYSE-30	ENST00000322723.4:c.774_776del	p.Asp258del	ENST00000322723	NM_005381.2
GIGYF2	26058	broad.mit.edu	GRCh37	2	233712227	233712229	+	inframe_deletion	In_Frame_Del	DEL	ACA	ACA	-	rs7563724	T.T	ENST00000373563.4:c.3630_3632del	p.Gln1216del	ENST00000373563	NM_001103146.1
DNAJC27	51277	broad.mit.edu	GRCh37	2	25170158	25170159	+	3_prime_UTR_variant	3'UTR	INS	-	-	C	rs67504791	TE-8	ENST00000264711.2:c.*326dup		ENST00000264711	NM_016544.2
PRKD3	23683	broad.mit.edu	GRCh37	2	37484015	37484015	+	missense_variant	Missense_Mutation	SNP	A	A	T		KYSE-70	ENST00000234179.2:c.2203T>A	p.Ser735Thr	ENST00000234179	NM_005813.3
CYP1B1	1545	broad.mit.edu	GRCh37	2	38297654	38297655	+	3_prime_UTR_variant	3'UTR	INS	-	-	A	rs9341258	TE-8	ENST00000260630.3:c.*210dup		ENST00000260630	NM_000104.3
CYP1B1	1545	broad.mit.edu	GRCh37	2	38297654	38297655	+	3_prime_UTR_variant	3'UTR	INS	-	-	A	rs9341258	TE-14	ENST00000260630.3:c.*210dup		ENST00000260630	NM_000104.3
CYP1B1	1545	broad.mit.edu	GRCh37	2	38301880	38301880	+	missense_variant	Missense_Mutation	SNP	C	C	A		TE-6	ENST00000260630.3:c.652G>T	p.Asp218Tyr	ENST00000260630	NM_000104.3
EML4	27436	broad.mit.edu	GRCh37	2	42510079	42510079	+	missense_variant	Missense_Mutation	SNP	G	G	A		T.T	ENST00000318522.5:c.908G>A	p.Arg303Gln	ENST00000318522	NM_019063.3
EML4	27436	broad.mit.edu	GRCh37	2	42530338	42530338	+	missense_variant	Missense_Mutation	SNP	C	C	A		TE-1	ENST00000318522.5:c.1736C>A	p.Thr579Lys	ENST00000318522	NM_019063.3
MSH6	2956	broad.mit.edu	GRCh37	2	48034056	48034056	+	3_prime_UTR_variant	3'UTR	SNP	A	A	T		TE-8	ENST00000234420.5:c.*57A>T		ENST00000234420	NM_000179.2
CTNNA2	1496	broad.mit.edu	GRCh37	2	79971636	79971636	+	missense_variant	Missense_Mutation	SNP	G	G	A		KYSE-70	ENST00000402739.4:c.226G>A	p.Glu76Lys	ENST00000402739	NM_001282597.1
CTNNA2	1496	broad.mit.edu	GRCh37	2	80816371	80816371	+	intron_variant	Intron	SNP	C	C	T		KYSE-30	ENST00000402739.4:c.2008-58C>T		ENST00000402739	NM_001282597.1
CTNNA2	1496	broad.mit.edu	GRCh37	2	80835391	80835391	+	missense_variant	Missense_Mutation	SNP	G	G	T		TE-11	ENST00000402739.4:c.2378G>T	p.Ser793Ile	ENST00000402739	NM_001282597.1
CTNNA2	1496	broad.mit.edu	GRCh37	2	80835438	80835438	+	missense_variant	Missense_Mutation	SNP	T	T	C		TE-11	ENST00000402739.4:c.2425T>C	p.Ser809Pro	ENST00000402739	NM_001282597.1
EIF2AK3	9451	broad.mit.edu	GRCh37	2	88857223	88857223	+	3_prime_UTR_variant	3'UTR	SNP	C	C	G		TE-11	ENST00000303236.3:c.*31G>C		ENST00000303236	NM_004836.5
GZF1	64412	broad.mit.edu	GRCh37	20	23345921	23345923	+	inframe_deletion	In_Frame_Del	DEL	GAG	GAG	-		TE-14	ENST00000338121.5:c.918_920del	p.Glu306del	ENST00000338121
FRG1B	284802	broad.mit.edu	GRCh37	20	29632674	29632675	+	frameshift_variant	Frame_Shift_Ins	INS	-	-	A	rs57432223	TE-8	ENST00000278882.3:c.494dup	p.Ala166GlyfsTer9	ENST00000278882
FRG1B	284802	broad.mit.edu	GRCh37	20	29653076	29653077	+		IGR	INS	-	-	A	rs79203726	TE-11
FRG1B	284802	broad.mit.edu	GRCh37	20	29653076	29653077	+		IGR	INS	-	-	A	rs79203726	TE-8
FRG1B	284802	broad.mit.edu	GRCh37	20	29653464	29653465	+		IGR	INS	-	-	GGT	rs73611965	TE-14
FRG1B	284802	broad.mit.edu	GRCh37	20	29653792	29653793	+		IGR	INS	-	-	T		TE-6
FRG1B	284802	broad.mit.edu	GRCh37	20	29653792	29653793	+		IGR	INS	-	-	T		TE-8
REM1	28954	broad.mit.edu	GRCh37	20	30070262	30070262	+	stop_gained	Nonsense_Mutation	SNP	T	T	A		T.T	ENST00000201979.2:c.596T>A	p.Leu199Ter	ENST00000201979	NM_014012.5
BCL2L1	598	broad.mit.edu	GRCh37	20	30309894	30309894	+	missense_variant	Missense_Mutation	SNP	G	G	A		KYSE-70	ENST00000307677.4:c.128C>T	p.Ser43Leu	ENST00000307677	NM_138578.1
TGIF2	60436	broad.mit.edu	GRCh37	20	35221684	35221687	+	3_prime_UTR_variant	3'UTR	DEL	TGGA	TGGA	-	rs112208120;rs80020539	TE-8	ENST00000373872.4:c.*1851_*1854del		ENST00000373872	NM_021809.6
RBL1	5933	broad.mit.edu	GRCh37	20	35690528	35690528	+	missense_variant	Missense_Mutation	SNP	G	G	C		KYSE-70	ENST00000373664.3:c.1042C>G	p.Gln348Glu	ENST00000373664	NM_002895.3
TRIB3	57761	broad.mit.edu	GRCh37	20	371983	371983	+	missense_variant	Missense_Mutation	SNP	C	C	G	rs70961720	TE-14	ENST00000217233.3:c.344C>G	p.Pro115Arg	ENST00000217233	NM_021158.3
PTPRT	11122	broad.mit.edu	GRCh37	20	40790092	40790092	+	missense_variant	Missense_Mutation	SNP	G	G	A		KYSE-410	ENST00000373187.1:c.2582C>T	p.Pro861Leu	ENST00000373187
ZSWIM1	90204	broad.mit.edu	GRCh37	20	44512793	44512794	+	3_prime_UTR_variant	3'UTR	DEL	TG	TG	-	rs11469050;rs75522871	TE-8	ENST00000372520.1:c.*105_*106del		ENST00000372520
NCOA3	8202	broad.mit.edu	GRCh37	20	46279864	46279866	+	inframe_deletion	In_Frame_Del	DEL	CAA	CAA	-	rs1132443;rs28529067	KYSE-70	ENST00000371998.3:c.3792_3794delACA	p.Gln1276del	ENST00000371998
PCNA	5111	broad.mit.edu	GRCh37	20	5100406	5100406	+	missense_variant	Missense_Mutation	SNP	C	C	A		TE-1	ENST00000379143.5:c.39G>T	p.Lys13Asn	ENST00000379143	NM_182649.1
GNAS	2778	broad.mit.edu	GRCh37	20	57473929	57473930	+	intron_variant	Intron	DEL	TG	TG	-		TE-1	ENST00000371085.3:c.213-63_213-62del		ENST00000371085	NM_000516.4
OSBPL2	9885	broad.mit.edu	GRCh37	20	60870835	60870835	+	3_prime_UTR_variant	3'UTR	DEL	G	G	-		TE-8	ENST00000313733.3:c.*1892del		ENST00000313733	NM_144498.2
NTSR1	4923	broad.mit.edu	GRCh37	20	61393810	61393810	+	3_prime_UTR_variant	3'UTR	DEL	T	T	-	rs79890291	TE-8	ENST00000370501.3:c.*2194del		ENST00000370501	NM_002531.2
MYT1	4661	broad.mit.edu	GRCh37	20	62839354	62839356	+	inframe_deletion	In_Frame_Del	DEL	GAG	GAG	-		KYSE-30	ENST00000328439.1:c.819_821del	p.Glu273del	ENST00000328439	NM_004535.2
BAGE2	85319	broad.mit.edu	GRCh37	21	11029597	11029597	+	splice_donor_variant,non_coding_transcript_variant	Splice_Site	DEL	C	C	-		KYSE-70	ENST00000470054.1:n.1596+1del		ENST00000470054
BAGE2	85319	broad.mit.edu	GRCh37	21	11029597	11029597	+	splice_donor_variant,non_coding_transcript_variant	Splice_Site	DEL	C	C	-		TE-6	ENST00000470054.1:n.1596+1del		ENST00000470054
MCM3APAS	114044	broad.mit.edu	GRCh37	21	47671413	47671413	+	non_coding_transcript_exon_variant	RNA	SNP	A	A	G		KYSE-30	ENST00000414659.1:n.2337A>G		ENST00000414659
TSSK2	23617	broad.mit.edu	GRCh37	22	19119803	19119803	+	stop_gained	Nonsense_Mutation	SNP	C	C	A		TE-1	ENST00000399635.2:c.891C>A	p.Cys297Ter	ENST00000399635	NM_053006.4
CLTCL1	8218	broad.mit.edu	GRCh37	22	19196718	19196718	+	intron_variant	Intron	SNP	C	C	T		TE-6	ENST00000427926.1:c.3250-94G>A		ENST00000427926
BCR	613	broad.mit.edu	GRCh37	22	23595994	23595994	+	missense_variant	Missense_Mutation	SNP	T	T	C		KYSE-410	ENST00000305877.8:c.1288T>C	p.Phe430Leu	ENST00000305877	NM_004327.3
MYO18B	84700	broad.mit.edu	GRCh37	22	26224789	26224789	+	missense_variant	Missense_Mutation	SNP	G	G	A		KYSE-30	ENST00000536101.1:c.2833G>A	p.Asp945Asn	ENST00000536101
MYO18B	84700	broad.mit.edu	GRCh37	22	26399257	26399257	+	missense_variant	Missense_Mutation	SNP	G	G	A		KYSE-410	ENST00000536101.1:c.6314G>A	p.Ser2105Asn	ENST00000536101
LIMK2	3985	broad.mit.edu	GRCh37	22	31669444	31669444	+	missense_variant	Missense_Mutation	SNP	G	G	A		TE-6	ENST00000331728.4:c.1565G>A	p.Ser522Asn	ENST00000331728	NM_005569.3
PATZ1	23598	broad.mit.edu	GRCh37	22	31722929	31722931	+	inframe_deletion	In_Frame_Del	DEL	GAT	GAT	-		KYSE-410	ENST00000266269.5:c.2010_2012del	p.Ser671del	ENST00000266269	NM_014323.2
CARD10	29775	broad.mit.edu	GRCh37	22	37891804	37891804	+	missense_variant	Missense_Mutation	SNP	G	G	A		TE-11	ENST00000251973.5:c.2266C>T	p.Arg756Trp	ENST00000251973	NM_014550.3
PDGFB	5155	broad.mit.edu	GRCh37	22	39621807	39621807	+	missense_variant	Missense_Mutation	SNP	C	C	A		T.T	ENST00000331163.6:c.647G>T	p.Arg216Leu	ENST00000331163	NM_002608.2
MKL1	57591	broad.mit.edu	GRCh37	22	40807753	40807753	+	missense_variant	Missense_Mutation	SNP	G	G	A		T.T	ENST00000355630.3:c.2437C>T	p.Arg813Cys	ENST00000355630	NM_020831.3
MKL1	57591	broad.mit.edu	GRCh37	22	40815007	40815007	+	missense_variant	Missense_Mutation	SNP	T	T	A		TE-8	ENST00000355630.3:c.1435A>T	p.Met479Leu	ENST00000355630	NM_020831.3
EP300	2033	broad.mit.edu	GRCh37	22	41523570	41523570	+	missense_variant	Missense_Mutation	SNP	C	C	G		TE-14	ENST00000263253.7:c.986C>G	p.Thr329Arg	ENST00000263253	NM_001429.3
EP300	2033	broad.mit.edu	GRCh37	22	41564853	41564853	+	missense_variant	Missense_Mutation	SNP	G	G	A		TE-14	ENST00000263253.7:c.4154G>A	p.Cys1385Tyr	ENST00000263253	NM_001429.3
MAPK12	6300	broad.mit.edu	GRCh37	22	50693724	50693724	+	missense_variant	Missense_Mutation	SNP	G	G	A		KYSE-410	ENST00000215659.8:c.926C>T	p.Pro309Leu	ENST00000215659	NM_002969.3
BOC	91653	broad.mit.edu	GRCh37	3	112931540	112931541	+	splice_region_variant,5_prime_UTR_variant	Splice_Region	INS	-	-	GT		TE-14	ENST00000355385.3:c.-174+14_-174+15dup		ENST00000355385	NM_033254.2
KIAA2018	205717	broad.mit.edu	GRCh37	3	113376111	113376119	+	inframe_deletion	In_Frame_Del	DEL	TGCTGCTGC	TGCTGCTGC	-	rs62265537;rs117176337;rs62265538	KYSE-70	ENST00000316407.4:c.4410_4418del	p.Gln1476_Gln1478del	ENST00000316407	NM_001009899.2
GSK3B	2932	broad.mit.edu	GRCh37	3	119812364	119812364	+	5_prime_UTR_variant	5'UTR	SNP	T	T	C	rs72546689	TE-14	ENST00000264235.8:c.-83A>G		ENST00000264235	NM_001146156.1
KALRN	8997	broad.mit.edu	GRCh37	3	124066103	124066103	+	missense_variant	Missense_Mutation	SNP	G	G	T		KYSE-70	ENST00000240874.3:c.1755G>T	p.Glu585Asp	ENST00000240874	NM_003947.4
KALRN	8997	broad.mit.edu	GRCh37	3	124157777	124157777	+	missense_variant	Missense_Mutation	SNP	G	G	A		KYSE-30	ENST00000240874.3:c.3085G>A	p.Asp1029Asn	ENST00000240874	NM_003947.4
KALRN	8997	broad.mit.edu	GRCh37	3	124181433	124181433	+	missense_variant	Missense_Mutation	SNP	G	G	T	rs2289838	TE-11	ENST00000240874.3:c.3978G>T	p.Glu1326Asp	ENST00000240874	NM_003947.4
KALRN	8997	broad.mit.edu	GRCh37	3	124390569	124390569	+	missense_variant	Missense_Mutation	SNP	C	C	A		TE-14	ENST00000291478.5:c.1672C>A	p.Pro558Thr	ENST00000291478	NM_007064.3
KALRN	8997	broad.mit.edu	GRCh37	3	124390692	124390692	+	missense_variant	Missense_Mutation	SNP	G	G	T		KYSE-30	ENST00000291478.5:c.1795G>T	p.Gly599Cys	ENST00000291478	NM_007064.3
TMCC1	23023	broad.mit.edu	GRCh37	3	129407106	129407107	+	intron_variant	Intron	INS	-	-	A		TE-8	ENST00000393238.3:c.577-17000dup		ENST00000393238	NM_001017395.3
EPHB1	2047	broad.mit.edu	GRCh37	3	134968219	134968219	+	missense_variant	Missense_Mutation	SNP	C	C	T		T.T	ENST00000398015.3:c.2732C>T	p.Thr911Met	ENST00000398015	NM_004441.4
CNTN6	27255	broad.mit.edu	GRCh37	3	1363404	1363404	+	missense_variant	Missense_Mutation	SNP	T	T	G		TE-11	ENST00000350110.2:c.832T>G	p.Ser278Ala	ENST00000350110	NM_014461.2
DBR1	51163	broad.mit.edu	GRCh37	3	137880741	137880743	+	inframe_deletion	In_Frame_Del	DEL	TCG	TCG	-	rs2622736	TE-8	ENST00000260803.4:c.1623_1625delCGA	p.Asp542del	ENST00000260803	NM_016216.3
TRIM42	287015	broad.mit.edu	GRCh37	3	140401999	140401999	+	missense_variant,splice_region_variant	Missense_Mutation	SNP	C	C	A	rs35484200	TE-11	ENST00000286349.3:c.1037C>A	p.Ala346Glu	ENST00000286349	NM_152616.4
XPC	7508	broad.mit.edu	GRCh37	3	14208691	14208691	+	missense_variant	Missense_Mutation	SNP	C	C	A		TE-11	ENST00000285021.7:c.599G>T	p.Gly200Val	ENST00000285021	NM_004628.4
ATR	545	broad.mit.edu	GRCh37	3	142241658	142241658	+	missense_variant	Missense_Mutation	SNP	G	G	A		T.T	ENST00000350721.4:c.4178C>T	p.Ala1393Val	ENST00000350721	NM_001184.3
ATR	545	broad.mit.edu	GRCh37	3	142274923	142274923	+	missense_variant	Missense_Mutation	SNP	G	G	C		KYSE-410	ENST00000350721.4:c.2137C>G	p.Gln713Glu	ENST00000350721	NM_001184.3
HPS3	84343	broad.mit.edu	GRCh37	3	148890106	148890107	+	3_prime_UTR_variant	3'UTR	DEL	CA	CA	-	rs113951847	TE-11	ENST00000296051.2:c.*133_*134del		ENST00000296051	NM_032383.3
P2RY14	9934	broad.mit.edu	GRCh37	3	150930465	150930465	+	3_prime_UTR_variant	3'UTR	DEL	A	A	-		TE-6	ENST00000309170.3:c.*623del		ENST00000309170	NM_014879.3
MECOM	2122	broad.mit.edu	GRCh37	3	169381200	169381201	+	5_prime_UTR_variant	5'UTR	INS	-	-	T		KYSE-410	ENST00000494292.1:c.-41dup		ENST00000494292	NM_004991.3
PIK3CA	5290	broad.mit.edu	GRCh37	3	178952152	178952152	+	stop_lost	Nonstop_Mutation	SNP	A	A	G		KYSE-70	ENST00000263967.3:c.3207A>G	p.Ter1069TrpextTer4	ENST00000263967	NM_006218.2
YEATS2	55689	broad.mit.edu	GRCh37	3	183493744	183493746	+	inframe_deletion	In_Frame_Del	DEL	GGA	GGA	-		TE-14	ENST00000305135.5:c.2436_2438delAGG	p.Gly814del	ENST00000305135	NM_018023.4
EIF4G1	1981	broad.mit.edu	GRCh37	3	184039744	184039746	+	inframe_deletion	In_Frame_Del	DEL	GAA	GAA	-		TE-8	ENST00000346169.2:c.1386_1388delAGA	p.Glu465del	ENST00000346169	NM_198241.2
IL1RAP	3556	broad.mit.edu	GRCh37	3	190366553	190366553	+	3_prime_UTR_variant	3'UTR	SNP	C	C	T		TE-6	ENST00000072516.3:c.*59C>T		ENST00000072516	NM_001167929.1
ATP13A5	344905	broad.mit.edu	GRCh37	3	193023415	193023415	+	missense_variant	Missense_Mutation	SNP	C	C	T		KYSE-30	ENST00000342358.4:c.2611G>A	p.Glu871Lys	ENST00000342358	NM_198505.2
ATP13A5	344905	broad.mit.edu	GRCh37	3	193039485	193039485	+	frameshift_variant	Frame_Shift_Del	DEL	A	A	-		KYSE-70	ENST00000342358.4:c.1900del	p.Cys634AlafsTer14	ENST00000342358	NM_198505.2
TNK2	10188	broad.mit.edu	GRCh37	3	195595360	195595360	+	synonymous_variant	Silent	SNP	G	G	C		KYSE-70	ENST00000333602.6:c.1764C>G	p.Ser588=	ENST00000333602	NM_005781.4
TNK2	10188	broad.mit.edu	GRCh37	3	195595369	195595369	+	synonymous_variant	Silent	SNP	G	G	A	rs75080776	TE-8	ENST00000333602.6:c.1755C>T	p.Cys585=	ENST00000333602	NM_005781.4
PAK2	5062	broad.mit.edu	GRCh37	3	196532223	196532223	+	missense_variant,splice_region_variant	Missense_Mutation	SNP	A	A	G		KYSE-30	ENST00000327134.3:c.437A>G	p.Glu146Gly	ENST00000327134	NM_002577.4
BDH1	622	broad.mit.edu	GRCh37	3	197237555	197237556	+	3_prime_UTR_variant	3'UTR	INS	-	-	GT	rs60426108	KYSE-30	ENST00000358186.2:c.*1209_*1210dup		ENST00000358186	NM_203315.2
BDH1	622	broad.mit.edu	GRCh37	3	197237555	197237556	+	3_prime_UTR_variant	3'UTR	INS	-	-	GT	rs60426108	TE-11	ENST00000358186.2:c.*1209_*1210dup		ENST00000358186	NM_203315.2
TOP2B	7155	broad.mit.edu	GRCh37	3	25639777	25639778	+	3_prime_UTR_variant	3'UTR	INS	-	-	TGTT		TE-14	ENST00000264331.4:c.*17_*20dup		ENST00000264331
OXSR1	9943	broad.mit.edu	GRCh37	3	38240303	38240303	+	missense_variant	Missense_Mutation	SNP	G	G	A		TE-8	ENST00000311806.3:c.383G>A	p.Arg128Gln	ENST00000311806	NM_005109.2
OXSR1	9943	broad.mit.edu	GRCh37	3	38294475	38294475	+	3_prime_UTR_variant	3'UTR	SNP	C	C	G		TE-11	ENST00000311806.3:c.*93C>G		ENST00000311806	NM_005109.2
ULK4	54986	broad.mit.edu	GRCh37	3	41723120	41723120	+	missense_variant	Missense_Mutation	SNP	G	G	A		KYSE-410	ENST00000301831.4:c.2857C>T	p.Arg953Trp	ENST00000301831	NM_017886.2
ULK4	54986	broad.mit.edu	GRCh37	3	41860966	41860966	+	stop_gained	Nonsense_Mutation	SNP	C	C	T		KYSE-410	ENST00000301831.4:c.1797G>A	p.Trp599Ter	ENST00000301831	NM_017886.2
LRRC2	79442	broad.mit.edu	GRCh37	3	46560301	46560301	+	3_prime_UTR_variant	3'UTR	SNP	A	A	G		TE-6	ENST00000296144.3:c.*203T>C		ENST00000296144
CAMKV	79012	broad.mit.edu	GRCh37	3	49897023	49897023	+	missense_variant	Missense_Mutation	SNP	G	G	T		KYSE-30	ENST00000477224.1:c.1234C>A	p.Pro412Thr	ENST00000477224
FLNB	2317	broad.mit.edu	GRCh37	3	58110126	58110126	+	missense_variant	Missense_Mutation	SNP	C	C	A		TE-1	ENST00000295956.4:c.3792C>A	p.Asp1264Glu	ENST00000295956	NM_001457.3
ROBO2	6092	broad.mit.edu	GRCh37	3	77666979	77666979	+	intron_variant	Intron	SNP	T	T	C		KYSE-30	ENST00000461745.1:c.3554+55T>C		ENST00000461745	NM_002942.4
SRGAP3	9901	broad.mit.edu	GRCh37	3	9077296	9077297	+	intron_variant	Intron	INS	-	-	GAAA	rs116777199	TE-11	ENST00000383836.3:c.1436+2447_1436+2450dup		ENST00000383836	NM_014850.3
DHFRL1	200895	broad.mit.edu	GRCh37	3	93780059	93780059	+	frameshift_variant	Frame_Shift_Del	DEL	T	T	-		TE-8	ENST00000314636.2:c.297del	p.Lys99AsnfsTer8	ENST00000314636	NM_176815.4
EPHA6	285220	broad.mit.edu	GRCh37	3	96706748	96706748	+	missense_variant	Missense_Mutation	SNP	T	T	G		T.T	ENST00000389672.5:c.1025T>G	p.Leu342Arg	ENST00000389672	NM_001080448.2
EPHA6	285220	broad.mit.edu	GRCh37	3	97198158	97198158	+	missense_variant	Missense_Mutation	SNP	C	C	T		TE-6	ENST00000389672.5:c.2024C>T	p.Ala675Val	ENST00000389672	NM_001080448.2
TET2	54790	broad.mit.edu	GRCh37	4	106156895	106156895	+	missense_variant	Missense_Mutation	SNP	A	A	G		KYSE-410	ENST00000380013.4:c.1796A>G	p.Gln599Arg	ENST00000380013	NM_001127208.2
EGF	1950	broad.mit.edu	GRCh37	4	110895900	110895900	+	missense_variant	Missense_Mutation	SNP	C	C	T		TE-6	ENST00000265171.5:c.1766C>T	p.Ser589Phe	ENST00000265171	NM_001963.4
EGF	1950	broad.mit.edu	GRCh37	4	110932389	110932390	+	frameshift_variant	Frame_Shift_Ins	INS	-	-	C	rs11569144	KYSE-30	ENST00000265171.5:c.3406dup	p.Gln1136ProfsTer18	ENST00000265171	NM_001963.4
ALPK1	80216	broad.mit.edu	GRCh37	4	113352916	113352916	+	missense_variant	Missense_Mutation	SNP	T	T	C		TE-8	ENST00000177648.9:c.2213T>C	p.Val738Ala	ENST00000177648
PLK4	10733	broad.mit.edu	GRCh37	4	128819882	128819882	+	3_prime_UTR_variant	3'UTR	SNP	A	A	G		TE-6	ENST00000270861.5:c.*186A>G		ENST00000270861	NM_014264.4
MAML3	55534	broad.mit.edu	GRCh37	4	140651670	140651670	+	missense_variant	Missense_Mutation	SNP	A	A	G		KYSE-70	ENST00000509479.2:c.2231T>C	p.Ile744Thr	ENST00000509479	NM_018717.4
MAML3	55534	broad.mit.edu	GRCh37	4	140810659	140810664	+	inframe_deletion	In_Frame_Del	DEL	TGCTGT	TGCTGT	-		T.T	ENST00000509479.2:c.1926_1931delACAGCA	p.Gln649_Gln650del	ENST00000509479	NM_018717.4
FBXW7	55294	broad.mit.edu	GRCh37	4	153244143	153244143	+	missense_variant	Missense_Mutation	SNP	C	C	G		TE-11	ENST00000281708.4:c.2014G>C	p.Val672Leu	ENST00000281708	NM_033632.3
RAPGEF2	9693	broad.mit.edu	GRCh37	4	160274674	160274674	+	missense_variant	Missense_Mutation	SNP	A	A	G		TE-11	ENST00000264431.4:c.3644A>G	p.Tyr1215Cys	ENST00000264431	NM_014247.2
FGFR3	2261	broad.mit.edu	GRCh37	4	1808395	1808395	+	missense_variant	Missense_Mutation	SNP	A	A	G		KYSE-70	ENST00000260795.2:c.2153A>G	p.Asn718Ser	ENST00000260795
WHSC1	7468	broad.mit.edu	GRCh37	4	1920021	1920021	+	missense_variant	Missense_Mutation	SNP	A	A	C		T.T	ENST00000382891.5:c.1081A>C	p.Lys361Gln	ENST00000382891	NM_133335.3
PPARGC1A	10891	broad.mit.edu	GRCh37	4	23886343	23886343	+	intron_variant	Intron	SNP	G	G	A		TE-6	ENST00000264867.2:c.234+32C>T		ENST00000264867	NM_013261.3
RBPJ	3516	broad.mit.edu	GRCh37	4	26431822	26431822	+	intron_variant	Intron	DEL	A	A	-	rs76214390	TE-6	ENST00000342295.1:c.1083+155del		ENST00000342295	NM_005349.3
KIT	3815	broad.mit.edu	GRCh37	4	55598138	55598138	+	missense_variant	Missense_Mutation	SNP	G	G	T		KYSE-70	ENST00000288135.5:c.2335G>T	p.Gly779Cys	ENST00000288135	NM_000222.2
CDKL2	8999	broad.mit.edu	GRCh37	4	76523271	76523271	+	missense_variant	Missense_Mutation	SNP	A	A	G		TE-8	ENST00000429927.2:c.1010T>C	p.Leu337Pro	ENST00000429927	NM_003948.3
MAPK10	5602	broad.mit.edu	GRCh37	4	87028554	87028554	+	intron_variant	Intron	SNP	G	G	A		KYSE-30	ENST00000359221.3:c.237-49C>T		ENST00000359221
MAPK10	5602	broad.mit.edu	GRCh37	4	87080567	87080567	+	missense_variant	Missense_Mutation	SNP	G	G	C		KYSE-410	ENST00000359221.3:c.120C>G	p.Ser40Arg	ENST00000359221
RAP1GDS1	5910	broad.mit.edu	GRCh37	4	99273651	99273651	+	missense_variant	Missense_Mutation	SNP	A	A	G		T.T	ENST00000408927.3:c.260A>G	p.Asp87Gly	ENST00000408927	NM_021159.4
FER	2241	broad.mit.edu	GRCh37	5	108233541	108233541	+	missense_variant	Missense_Mutation	SNP	A	A	G		TE-6	ENST00000281092.4:c.1228A>G	p.Thr410Ala	ENST00000281092	NM_005246.2
APC	324	broad.mit.edu	GRCh37	5	112176721	112176721	+	missense_variant	Missense_Mutation	SNP	T	T	A		KYSE-410	ENST00000257430.4:c.5430T>A	p.Asp1810Glu	ENST00000257430	NM_000038.5
APC	324	broad.mit.edu	GRCh37	5	112177885	112177885	+	missense_variant	Missense_Mutation	SNP	G	G	T		KYSE-30	ENST00000257430.4:c.6594G>T	p.Leu2198Phe	ENST00000257430	NM_000038.5
TSSK1B	83942	broad.mit.edu	GRCh37	5	112769899	112769899	+	missense_variant	Missense_Mutation	SNP	G	G	A		T.T	ENST00000390666.3:c.638C>T	p.Ser213Phe	ENST00000390666	NM_032028.3
FBN2	2201	broad.mit.edu	GRCh37	5	127647606	127647606	+	missense_variant	Missense_Mutation	SNP	C	C	A		KYSE-30	ENST00000262464.4:c.4919G>T	p.Arg1640Ile	ENST00000262464	NM_001999.3
FBN2	2201	broad.mit.edu	GRCh37	5	127681247	127681247	+	missense_variant	Missense_Mutation	SNP	A	A	C		TE-8	ENST00000262464.4:c.3019T>G	p.Trp1007Gly	ENST00000262464	NM_001999.3
VDAC1	7416	broad.mit.edu	GRCh37	5	133307861	133307862	+	3_prime_UTR_variant	3'UTR	INS	-	-	A	rs7404	TE-6	ENST00000265333.3:c.*600dup		ENST00000265333	NM_003374.2
KLHL3	26249	broad.mit.edu	GRCh37	5	136957467	136957468	+	3_prime_UTR_variant	3'UTR	DEL	AC	AC	-		TE-8	ENST00000309755.4:c.*319_*320delGT		ENST00000309755	NM_017415.2
HDAC3	8841	broad.mit.edu	GRCh37	5	141005843	141005843	+	missense_variant	Missense_Mutation	SNP	C	C	T		KYSE-70	ENST00000305264.3:c.838G>A	p.Val280Ile	ENST00000305264	NM_003883.3
PCDH12	51294	broad.mit.edu	GRCh37	5	141324955	141324956	+	inframe_insertion	In_Frame_Ins	INS	-	-	CTGCTGCTG	rs34074000	TE-1	ENST00000231484.3:c.3537_3545dup	p.Ser1179_Ser1181dup	ENST00000231484	NM_016580.3
TRIO	7204	broad.mit.edu	GRCh37	5	14183980	14183981	+	intron_variant	Intron	DEL	AG	AG	-	rs113975533	TE-6	ENST00000344204.4:c.157+39990_157+39991del		ENST00000344204	NM_007118.2
TRIO	7204	broad.mit.edu	GRCh37	5	14183980	14183981	+	intron_variant	Intron	DEL	AG	AG	-	rs113975533	TE-14	ENST00000344204.4:c.157+39990_157+39991del		ENST00000344204	NM_007118.2
NR3C1	2908	broad.mit.edu	GRCh37	5	142780419	142780419	+	splice_acceptor_variant	Splice_Site	SNP	T	T	A		TE-1	ENST00000343796.2:c.-13-2A>T		ENST00000343796	NM_001018075.1
ANKH	56172	broad.mit.edu	GRCh37	5	14707406	14707406	+	3_prime_UTR_variant	3'UTR	DEL	A	A	-	rs76635089	TE-14	ENST00000284268.6:c.*3900del		ENST00000284268	NM_054027.4
PDGFRB	5159	broad.mit.edu	GRCh37	5	149512321	149512321	+	synonymous_variant	Silent	SNP	C	C	T		KYSE-30	ENST00000261799.4:c.1119G>A	p.Ser373=	ENST00000261799	NM_002609.3
PDGFRB	5159	broad.mit.edu	GRCh37	5	149515227	149515227	+	synonymous_variant	Silent	SNP	G	G	A		T.T	ENST00000261799.4:c.255C>T	p.Leu85=	ENST00000261799	NM_002609.3
ATP10B	23120	broad.mit.edu	GRCh37	5	160279195	160279195	+	5_prime_UTR_variant	5'UTR	DEL	C	C	-		TE-14	ENST00000327245.5:c.-823del		ENST00000327245	NM_025153.2
WWC1	23286	broad.mit.edu	GRCh37	5	167897077	167897077	+	3_prime_UTR_variant	3'UTR	DEL	G	G	-		TE-14	ENST00000265293.4:c.*1058del		ENST00000265293	NM_001161662.1
TLX3	30012	broad.mit.edu	GRCh37	5	170738464	170738464	+	missense_variant	Missense_Mutation	SNP	A	A	G		TE-11	ENST00000296921.5:c.737A>G	p.Asp246Gly	ENST00000296921	NM_021025.2
ADAMTS2	9509	broad.mit.edu	GRCh37	5	178579236	178579236	+	stop_gained	Nonsense_Mutation	SNP	G	G	T		TE-14	ENST00000251582.7:c.1536C>A	p.Cys512Ter	ENST00000251582	NM_014244.4
HNRNPH1	3187	broad.mit.edu	GRCh37	5	179042564	179042564	+	missense_variant	Missense_Mutation	SNP	G	G	C		KYSE-30	ENST00000356731.5:c.1333C>G	p.Gln445Glu	ENST00000356731
MAML1	9794	broad.mit.edu	GRCh37	5	179193432	179193432	+	missense_variant	Missense_Mutation	SNP	C	C	T		KYSE-30	ENST00000292599.3:c.1421C>T	p.Ser474Phe	ENST00000292599	NM_014757.4
BTNL9	153579	broad.mit.edu	GRCh37	5	180487944	180487945	+	3_prime_UTR_variant	3'UTR	INS	-	-	AGCT	rs74791859;rs34277671	TE-8	ENST00000327705.9:c.*1083_*1084insGCTA		ENST00000327705	NM_152547.4
PDZD2	23037	broad.mit.edu	GRCh37	5	32110152	32110155	+	3_prime_UTR_variant	3'UTR	DEL	ATTG	ATTG	-		TE-8	ENST00000438447.1:c.*1919_*1922del		ENST00000438447
SPEF2	79925	broad.mit.edu	GRCh37	5	35710850	35710851	+	intron_variant	Intron	INS	-	-	G	rs35264986	TE-14	ENST00000356031.3:c.2839+1628dup		ENST00000356031	NM_024867.3
NIPBL	25836	broad.mit.edu	GRCh37	5	36984902	36984902	+	missense_variant	Missense_Mutation	SNP	G	G	C		TE-14	ENST00000282516.8:c.1620G>C	p.Met540Ile	ENST00000282516	NM_133433.3
RICTOR	253260	broad.mit.edu	GRCh37	5	38942348	38942348	+	3_prime_UTR_variant	3'UTR	SNP	G	G	A		KYSE-30	ENST00000357387.3:c.*58C>T		ENST00000357387	NM_152756.3
RICTOR	253260	broad.mit.edu	GRCh37	5	38945664	38945664	+	missense_variant	Missense_Mutation	SNP	A	A	G		KYSE-70	ENST00000357387.3:c.4562T>C	p.Leu1521Pro	ENST00000357387	NM_152756.3
RICTOR	253260	broad.mit.edu	GRCh37	5	38981968	38981968	+	splice_donor_variant	Splice_Site	SNP	C	C	T		KYSE-70	ENST00000357387.3:c.753+1G>A		ENST00000357387	NM_152756.3
PLK2	10769	broad.mit.edu	GRCh37	5	57751120	57751120	+	missense_variant	Missense_Mutation	SNP	G	G	C		TE-14	ENST00000274289.3:c.1747C>G	p.Leu583Val	ENST00000274289	NM_006622.3
MSH3	4437	broad.mit.edu	GRCh37	5	80088628	80088628	+	stop_gained	Nonsense_Mutation	SNP	C	C	T		T.T	ENST00000265081.6:c.2620C>T	p.Gln874Ter	ENST00000265081	NM_002439.4
RASA1	5921	broad.mit.edu	GRCh37	5	86633816	86633816	+	missense_variant	Missense_Mutation	SNP	G	G	A		KYSE-30	ENST00000274376.6:c.925G>A	p.Val309Ile	ENST00000274376	NM_002890.2
CDK19	23097	broad.mit.edu	GRCh37	6	110944546	110944546	+	missense_variant	Missense_Mutation	SNP	T	T	C		TE-14	ENST00000368911.3:c.880A>G	p.Ile294Val	ENST00000368911	NM_015076.3
FRK	2444	broad.mit.edu	GRCh37	6	116289819	116289820	+	frameshift_variant	Frame_Shift_Del	DEL	AA	AA	-		T.T	ENST00000606080.1:c.549_550del	p.Ser184AsnfsTer14	ENST00000606080	NM_002031.2
TMEM200A	114801	broad.mit.edu	GRCh37	6	130762461	130762466	+	inframe_deletion	In_Frame_Del	DEL	TGTTAT	TGTTAT	-		TE-1	ENST00000296978.3:c.896_901del	p.Val299_Ile300del	ENST00000296978	NM_001258277.1
RANBP9	10048	broad.mit.edu	GRCh37	6	13632755	13632755	+	splice_acceptor_variant	Splice_Site	SNP	T	T	G		TE-1	ENST00000011619.3:c.1796-2A>C		ENST00000011619	NM_005493.2
PDE7B	27115	broad.mit.edu	GRCh37	6	136359323	136359324	+	intron_variant	Intron	INS	-	-	AGC	rs71751029	TE-1	ENST00000308191.6:c.83-70528_83-70526dup		ENST00000308191	NM_018945.3
MAP3K5	4217	broad.mit.edu	GRCh37	6	136878752	136878752	+	3_prime_UTR_variant	3'UTR	DEL	T	T	-	rs79903899	TE-6	ENST00000359015.4:c.*144del		ENST00000359015	NM_005923.3
MAP3K5	4217	broad.mit.edu	GRCh37	6	136878752	136878752	+	3_prime_UTR_variant	3'UTR	DEL	T	T	-	rs79903899	KYSE-410	ENST00000359015.4:c.*144del		ENST00000359015	NM_005923.3
TNFAIP3	7128	broad.mit.edu	GRCh37	6	138198245	138198245	+	missense_variant	Missense_Mutation	SNP	C	C	T		T.T	ENST00000237289.4:c.838C>T	p.Arg280Trp	ENST00000237289	NM_001270507.1
UTRN	7402	broad.mit.edu	GRCh37	6	144741109	144741110	+	intron_variant	Intron	INS	-	-	AC	rs67804904	TE-11	ENST00000367545.3:c.142-1881_142-1880dup		ENST00000367545	NM_007124.2
Unknown	NA	broad.mit.edu	GRCh37	6	145273599	145273602	+		IGR	DEL	CTTC	CTTC	-		KYSE-30
Unknown	NA	broad.mit.edu	GRCh37	6	145273599	145273618	+		IGR	DEL	CTTCCTTCCTTCCTTCCTTC	CTTCCTTCCTTCCTTCCTTC	-		TE-11
Unknown	NA	broad.mit.edu	GRCh37	6	145746253	145746256	+		IGR	DEL	CCTT	CCTT	-		KYSE-30
AKAP12	9590	broad.mit.edu	GRCh37	6	151670538	151670538	+	missense_variant	Missense_Mutation	SNP	G	G	A		KYSE-410	ENST00000253332.1:c.1012G>A	p.Glu338Lys	ENST00000253332
MAP3K4	4216	broad.mit.edu	GRCh37	6	161527576	161527576	+	missense_variant	Missense_Mutation	SNP	C	C	A		TE-6	ENST00000392142.4:c.3887C>A	p.Ala1296Asp	ENST00000392142	NM_005922.2
ATXN1	6310	broad.mit.edu	GRCh37	6	16327907	16327915	+	inframe_deletion	In_Frame_Del	DEL	TGATGCTGA	TGATGCTGA	-	rs59310777;rs72327164	KYSE-70	ENST00000244769.4:c.627_635del	p.His209_His211del	ENST00000244769	NM_000332.3
ATXN1	6310	broad.mit.edu	GRCh37	6	16327910	16327918	+	inframe_deletion	In_Frame_Del	DEL	TGCTGATGC	TGCTGATGC	-	rs72327164;rs28555263	TE-1	ENST00000244769.4:c.624_632del	p.Gln208_Gln210del	ENST00000244769	NM_000332.3
NUP153	9972	broad.mit.edu	GRCh37	6	17626230	17626230	+	missense_variant	Missense_Mutation	SNP	C	C	T		TE-1	ENST00000262077.2:c.3710G>A	p.Ser1237Asn	ENST00000262077	NM_001278210.1
ZNF192	7745	broad.mit.edu	GRCh37	6	28116365	28116365	+	frameshift_variant	Frame_Shift_Del	DEL	G	G	-		TE-14	ENST00000330236.6:c.181del	p.Glu61ArgfsTer3	ENST00000330236	NM_001278122.1
POU5F1	5460	broad.mit.edu	GRCh37	6	31133365	31133365	+	missense_variant	Missense_Mutation	SNP	T	T	C		TE-8	ENST00000259915.8:c.640A>G	p.Asn214Asp	ENST00000259915	NM_002701.4
MICA	4276	broad.mit.edu	GRCh37	6	31380161	31380162	+	frameshift_variant	Frame_Shift_Ins	INS	-	-	CT	rs9279200;rs72502582	TE-1	ENST00000449934.2:c.952_953insCT	p.Gly318AlafsTer69	ENST00000449934	NM_001177519.1
HSPA1A	3303	broad.mit.edu	GRCh37	6	31785532	31785532	+	3_prime_UTR_variant	3'UTR	SNP	G	G	T		KYSE-70	ENST00000375651.5:c.*73G>T		ENST00000375651	NM_005345.5
NOTCH4	4855	broad.mit.edu	GRCh37	6	32191659	32191661	+	inframe_deletion	In_Frame_Del	DEL	AGC	AGC	-		KYSE-410	ENST00000375023.3:c.45_47del	p.Leu16del	ENST00000375023	NM_004557.3
NOTCH4	4855	broad.mit.edu	GRCh37	6	32191659	32191661	+	inframe_deletion	In_Frame_Del	DEL	AGC	AGC	-		TE-11	ENST00000375023.3:c.45_47del	p.Leu16del	ENST00000375023	NM_004557.3
NOTCH4	4855	broad.mit.edu	GRCh37	6	32191659	32191670	+	inframe_deletion	In_Frame_Del	DEL	AGCAGCAGCAGC	AGCAGCAGCAGC	-		KYSE-70	ENST00000375023.3:c.36_47del	p.Leu13_Leu16del	ENST00000375023	NM_004557.3
CPNE5	57699	broad.mit.edu	GRCh37	6	36742769	36742769	+	missense_variant	Missense_Mutation	SNP	C	C	T		TE-1	ENST00000244751.2:c.706G>A	p.Val236Met	ENST00000244751	NM_020939.1
TBC1D22B	55633	broad.mit.edu	GRCh37	6	37299299	37299300	+	3_prime_UTR_variant	3'UTR	INS	-	-	T		TE-8	ENST00000373491.3:c.*363dup		ENST00000373491	NM_017772.2
PTK7	5754	broad.mit.edu	GRCh37	6	43100653	43100653	+	intron_variant	Intron	SNP	C	C	G		TE-14	ENST00000230419.4:c.1228+228C>G		ENST00000230419	NM_002821.4
ENPP5	59084	broad.mit.edu	GRCh37	6	46128910	46128911	+	3_prime_UTR_variant	3'UTR	INS	-	-	TG	rs74445007	KYSE-30	ENST00000230565.3:c.*151_*152dup		ENST00000230565	NM_021572.4
PKHD1	5314	broad.mit.edu	GRCh37	6	51900510	51900510	+	stop_gained	Nonsense_Mutation	SNP	C	C	T		KYSE-30	ENST00000371117.3:c.3107G>A	p.Trp1036Ter	ENST00000371117	NM_138694.3
C6orf142	90523	broad.mit.edu	GRCh37	6	54002740	54002747	+	intron_variant	Intron	DEL	AAAAGAGC	AAAAGAGC	-		TE-8	ENST00000274897.5:c.613-11113_613-11106del		ENST00000274897	NM_138569.2
DST	667	broad.mit.edu	GRCh37	6	56482872	56482872	+	intron_variant	Intron	SNP	T	T	G		KYSE-30	ENST00000244364.6:c.3319-3590A>C		ENST00000244364	NM_015548.4
DST	667	broad.mit.edu	GRCh37	6	56495084	56495084	+	missense_variant	Missense_Mutation	SNP	C	C	G		KYSE-70	ENST00000244364.6:c.2629G>C	p.Ala877Pro	ENST00000244364	NM_015548.4
BAI3	577	broad.mit.edu	GRCh37	6	69666547	69666547	+	missense_variant	Missense_Mutation	SNP	A	A	T		TE-11	ENST00000370598.1:c.1371A>T	p.Gln457His	ENST00000370598	NM_001704.2
MDN1	23195	broad.mit.edu	GRCh37	6	90374344	90374344	+	frameshift_variant	Frame_Shift_Del	DEL	C	C	-		TE-14	ENST00000369393.3:c.14098del	p.Glu4700LysfsTer75	ENST00000369393
MAP3K7	6885	broad.mit.edu	GRCh37	6	91246267	91246268	+	intron_variant	Intron	INS	-	-	A	rs114677180	TE-11	ENST00000369329.3:c.1292-148dup		ENST00000369329	NM_145331.2
EPHA7	2045	broad.mit.edu	GRCh37	6	94120701	94120701	+	missense_variant	Missense_Mutation	SNP	C	C	T		KYSE-70	ENST00000369303.4:c.350G>A	p.Gly117Glu	ENST00000369303	NM_004440.3
EPHB4	2050	broad.mit.edu	GRCh37	7	100410549	100410549	+	missense_variant	Missense_Mutation	SNP	G	G	C		KYSE-30	ENST00000358173.3:c.1938C>G	p.Ile646Met	ENST00000358173	NM_004444.4
SERPINE1	5054	broad.mit.edu	GRCh37	7	100775088	100775090	+	intron_variant	Intron	DEL	AAC	AAC	-		TE-14	ENST00000223095.4:c.506-48_506-46del		ENST00000223095	NM_000602.4
FOXP2	93986	broad.mit.edu	GRCh37	7	114269971	114269973	+	inframe_deletion	In_Frame_Del	DEL	CAA	CAA	-		KYSE-30	ENST00000350908.4:c.522_524delACA	p.Gln191del	ENST00000350908
MET	4233	broad.mit.edu	GRCh37	7	116340263	116340263	+	missense_variant	Missense_Mutation	SNP	C	C	G		TE-8	ENST00000397752.3:c.1125C>G	p.Asn375Lys	ENST00000397752	NM_000245.2
FLNC	2318	broad.mit.edu	GRCh37	7	128481319	128481319	+	missense_variant	Missense_Mutation	SNP	G	G	A		KYSE-410	ENST00000325888.8:c.1909G>A	p.Glu637Lys	ENST00000325888	NM_001458.4
FLNC	2318	broad.mit.edu	GRCh37	7	128483879	128483880	+	frameshift_variant	Frame_Shift_Ins	INS	-	-	G		TE-11	ENST00000325888.8:c.2845dup	p.Asp949GlyfsTer27	ENST00000325888	NM_001458.4
FLNC	2318	broad.mit.edu	GRCh37	7	128489424	128489424	+	missense_variant	Missense_Mutation	SNP	C	C	T		T.T	ENST00000325888.8:c.4991C>T	p.Thr1664Met	ENST00000325888	NM_001458.4
FLNC	2318	broad.mit.edu	GRCh37	7	128491578	128491578	+	missense_variant	Missense_Mutation	SNP	C	C	A		KYSE-30	ENST00000325888.8:c.5738C>A	p.Thr1913Asn	ENST00000325888	NM_001458.4
DGKB	1607	broad.mit.edu	GRCh37	7	14216330	14216332	+	intron_variant	Intron	DEL	AAC	AAC	-		KYSE-70	ENST00000399322.3:c.2307+132_2307+134del		ENST00000399322	NM_004080.2
DGKB	1607	broad.mit.edu	GRCh37	7	14216330	14216332	+	intron_variant	Intron	DEL	AAC	AAC	-		KYSE-30	ENST00000399322.3:c.2307+132_2307+134del		ENST00000399322	NM_004080.2
RHEB	6009	broad.mit.edu	GRCh37	7	151174492	151174492	+	missense_variant	Missense_Mutation	SNP	A	A	G		KYSE-70	ENST00000262187.5:c.202T>C	p.Ser68Pro	ENST00000262187	NM_005614.3
MLL3	58508	broad.mit.edu	GRCh37	7	151871304	151871304	+	missense_variant	Missense_Mutation	SNP	T	T	C		TE-1	ENST00000262189.6:c.9286A>G	p.Ile3096Val	ENST00000262189	NM_170606.2
MLL3	58508	broad.mit.edu	GRCh37	7	151874011	151874011	+	missense_variant	Missense_Mutation	SNP	C	C	A		TE-8	ENST00000262189.6:c.8527G>T	p.Asp2843Tyr	ENST00000262189	NM_170606.2
MLL3	58508	broad.mit.edu	GRCh37	7	151896424	151896424	+	missense_variant	Missense_Mutation	SNP	C	C	A		KYSE-410	ENST00000262189.6:c.4213G>T	p.Asp1405Tyr	ENST00000262189	NM_170606.2
ITGB8	3696	broad.mit.edu	GRCh37	7	20371337	20371338	+	5_prime_UTR_variant	5'UTR	DEL	CT	CT	-		T.T	ENST00000222573.4:c.-92_-91del		ENST00000222573	NM_002214.2
STK31	56164	broad.mit.edu	GRCh37	7	23821074	23821074	+	missense_variant	Missense_Mutation	SNP	A	A	C		TE-6	ENST00000355870.3:c.2002A>C	p.Lys668Gln	ENST00000355870	NM_031414.4
DFNA5	1687	broad.mit.edu	GRCh37	7	24738502	24738502	+	3_prime_UTR_variant	3'UTR	SNP	T	T	A		TE-14	ENST00000342947.3:c.*143A>T		ENST00000342947	NM_004403.2
HNRNPA2B1	3181	broad.mit.edu	GRCh37	7	26240274	26240274	+	5_prime_UTR_variant	5'UTR	SNP	G	G	A		KYSE-30	ENST00000354667.4:c.-77C>T		ENST00000354667	NM_031243.2
CARD11	84433	broad.mit.edu	GRCh37	7	2962271	2962271	+	missense_variant	Missense_Mutation	SNP	C	C	T		TE-6	ENST00000396946.4:c.2266G>A	p.Glu756Lys	ENST00000396946	NM_032415.4
GPR141	353345	broad.mit.edu	GRCh37	7	37780310	37780310	+	missense_variant	Missense_Mutation	SNP	C	C	A		TE-1	ENST00000334425.1:c.315C>A	p.Phe105Leu	ENST00000334425	NM_181791.1
CDK13	8621	broad.mit.edu	GRCh37	7	40037098	40037098	+	missense_variant	Missense_Mutation	SNP	G	G	A		T.T	ENST00000181839.4:c.1877G>A	p.Arg626Gln	ENST00000181839	NM_031267.3
GLI3	2737	broad.mit.edu	GRCh37	7	42065991	42065991	+	missense_variant	Missense_Mutation	SNP	T	T	G		KYSE-410	ENST00000395925.3:c.1049A>C	p.Tyr350Ser	ENST00000395925	NM_000168.5
HECW1	23072	broad.mit.edu	GRCh37	7	43506057	43506057	+	missense_variant	Missense_Mutation	SNP	G	G	C		TE-1	ENST00000395891.2:c.2803G>C	p.Glu935Gln	ENST00000395891	NM_015052.3
PDGFA	5154	broad.mit.edu	GRCh37	7	538151	538151	+	3_prime_UTR_variant	3'UTR	SNP	T	T	C		TE-8	ENST00000354513.5:c.*74A>G		ENST00000354513	NM_002607.5
FBXL18	80028	broad.mit.edu	GRCh37	7	5519194	5519194	+	non_coding_transcript_exon_variant	RNA	DEL	G	G	-		TE-6	ENST00000444210.2:n.3010del		ENST00000444210
EGFR	1956	broad.mit.edu	GRCh37	7	55210093	55210093	+	frameshift_variant	Frame_Shift_Del	DEL	C	C	-		KYSE-70	ENST00000275493.2:c.204del	p.Tyr69MetfsTer11	ENST00000275493	NM_005228.3
EGFR	1956	broad.mit.edu	GRCh37	7	55224558	55224558	+	intron_variant	Intron	SNP	G	G	T		TE-8	ENST00000275493.2:c.1207+33G>T		ENST00000275493	NM_005228.3
EGFR	1956	broad.mit.edu	GRCh37	7	55238134	55238134	+	intron_variant	Intron	SNP	C	C	G		KYSE-70	ENST00000275493.2:c.1881-734C>G		ENST00000275493	NM_005228.3
EGFR	1956	broad.mit.edu	GRCh37	7	55273591	55273592	+	3_prime_UTR_variant	3'UTR	INS	-	-	A	rs34043207	TE-8	ENST00000275493.2:c.*294dup		ENST00000275493	NM_005228.3
HIP1	3092	broad.mit.edu	GRCh37	7	75368256	75368256	+	5_prime_UTR_variant	5'UTR	SNP	A	A	C		TE-1	ENST00000336926.6:c.-18T>G		ENST00000336926	NM_005338.6
GLCCI1	113263	broad.mit.edu	GRCh37	7	8127870	8127871	+	3_prime_UTR_variant	3'UTR	INS	-	-	TG	rs71801864	TE-11	ENST00000223145.5:c.*1732_*1733dup		ENST00000223145	NM_138426.3
HGF	3082	broad.mit.edu	GRCh37	7	81335606	81335606	+	missense_variant	Missense_Mutation	SNP	G	G	A		TE-6	ENST00000222390.5:c.1754C>T	p.Ala585Val	ENST00000222390	NM_000601.4
ADAM22	53616	broad.mit.edu	GRCh37	7	87795171	87795171	+	missense_variant	Missense_Mutation	SNP	G	G	T		TE-6	ENST00000265727.7:c.2101G>T	p.Val701Leu	ENST00000265727
CDK14	5218	broad.mit.edu	GRCh37	7	90838708	90838709	+	3_prime_UTR_variant	3'UTR	INS	-	-	TC	rs74331397	TE-6	ENST00000380050.3:c.*2269_*2270dup		ENST00000380050	NM_001287137.1
FZD1	8321	broad.mit.edu	GRCh37	7	90894459	90894460	+	inframe_insertion	In_Frame_Ins	INS	-	-	CCG		T.T	ENST00000287934.2:c.276_278dupGCC	p.Pro93dup	ENST00000287934	NM_003505.1
AKAP9	10142	broad.mit.edu	GRCh37	7	91690608	91690608	+	missense_variant	Missense_Mutation	SNP	T	T	C		T.T	ENST00000356239.3:c.5636T>C	p.Met1879Thr	ENST00000356239	NM_147185.2
LMTK2	22853	broad.mit.edu	GRCh37	7	97823435	97823435	+	missense_variant	Missense_Mutation	SNP	G	G	A	rs35912712	T.T	ENST00000297293.5:c.3658G>A	p.Asp1220Asn	ENST00000297293	NM_014916.3
TECPR1	25851	broad.mit.edu	GRCh37	7	97862260	97862260	+	frameshift_variant	Frame_Shift_Del	DEL	A	A	-		TE-6	ENST00000447648.2:c.1697del	p.Leu566ArgfsTer45	ENST00000447648	NM_015395.2
VPS13B	157680	broad.mit.edu	GRCh37	8	100205106	100205106	+	missense_variant,splice_region_variant	Missense_Mutation	SNP	C	C	A		KYSE-70	ENST00000358544.2:c.2336C>A	p.Thr779Asn	ENST00000358544	NM_017890.4
RGS22	26166	broad.mit.edu	GRCh37	8	100994250	100994250	+	missense_variant	Missense_Mutation	SNP	A	A	G		KYSE-410	ENST00000360863.6:c.3275T>C	p.Leu1092Ser	ENST00000360863	NM_015668.3
UBR5	51366	broad.mit.edu	GRCh37	8	103310703	103310703	+	missense_variant	Missense_Mutation	SNP	A	A	G		KYSE-410	ENST00000520539.1:c.3341T>C	p.Met1114Thr	ENST00000520539	NM_015902.5
SYBU	55638	broad.mit.edu	GRCh37	8	110655377	110655378	+	intron_variant	Intron	DEL	CA	CA	-		TE-11	ENST00000276646.9:c.25-217_25-216del		ENST00000276646	NM_001099754.1
CSMD3	114788	broad.mit.edu	GRCh37	8	113253976	113253976	+	missense_variant	Missense_Mutation	SNP	G	G	T		TE-6	ENST00000297405.5:c.10441C>A	p.Leu3481Met	ENST00000297405	NM_198123.1
BLK	640	broad.mit.edu	GRCh37	8	11405609	11405609	+	missense_variant	Missense_Mutation	SNP	G	G	T		TE-1	ENST00000259089.4:c.244G>T	p.Gly82Trp	ENST00000259089	NM_001715.2
COL14A1	7373	broad.mit.edu	GRCh37	8	121267519	121267519	+	missense_variant	Missense_Mutation	SNP	A	A	T		TE-6	ENST00000297848.3:c.2793A>T	p.Glu931Asp	ENST00000297848	NM_021110.2
MTSS1	9788	broad.mit.edu	GRCh37	8	125568182	125568182	+	intron_variant	Intron	DEL	A	A	-	rs114448100	TE-8	ENST00000518547.1:c.1405-37del		ENST00000518547	NM_014751.4
TRIB1	10221	broad.mit.edu	GRCh37	8	126445664	126445664	+	missense_variant	Missense_Mutation	SNP	G	G	A		KYSE-30	ENST00000311922.3:c.466G>A	p.Ala156Thr	ENST00000311922	NM_025195.2
DLC1	10395	broad.mit.edu	GRCh37	8	12990662	12990662	+	intron_variant	Intron	SNP	G	G	A		KYSE-410	ENST00000276297.4:c.1349-17496C>T		ENST00000276297	NM_182643.2
TG	7038	broad.mit.edu	GRCh37	8	133913768	133913768	+	missense_variant	Missense_Mutation	SNP	C	C	T		TE-8	ENST00000220616.4:c.3604C>T	p.Arg1202Cys	ENST00000220616	NM_003235.4
TG	7038	broad.mit.edu	GRCh37	8	133978816	133978816	+	missense_variant	Missense_Mutation	SNP	G	G	A		KYSE-30	ENST00000220616.4:c.5560G>A	p.Glu1854Lys	ENST00000220616	NM_003235.4
TG	7038	broad.mit.edu	GRCh37	8	134024262	134024262	+	stop_gained	Nonsense_Mutation	SNP	C	C	T		T.T	ENST00000220616.4:c.6379C>T	p.Arg2127Ter	ENST00000220616	NM_003235.4
ST3GAL1	6482	broad.mit.edu	GRCh37	8	134468264	134468264	+	3_prime_UTR_variant	3'UTR	DEL	T	T	-		TE-8	ENST00000399640.2:c.*3743del		ENST00000399640
ST3GAL1	6482	broad.mit.edu	GRCh37	8	134468539	134468539	+	3_prime_UTR_variant	3'UTR	DEL	G	G	-	rs77503871	TE-8	ENST00000399640.2:c.*3468del		ENST00000399640
SLC45A4	57210	broad.mit.edu	GRCh37	8	142220533	142220533	+	downstream_gene_variant	3'Flank	DEL	A	A	-		TE-8			ENST00000024061	NM_001080431.1
MAFA	389692	broad.mit.edu	GRCh37	8	144511954	144511956	+	inframe_deletion	In_Frame_Del	DEL	TGG	TGG	-		TE-8	ENST00000333480.2:c.621_623delCCA	p.His208del	ENST00000333480	NM_201589.3
ZNF707	286075	broad.mit.edu	GRCh37	8	144771109	144771109	+	intron_variant	Intron	DEL	T	T	-		TE-6	ENST00000358656.4:c.-150-262del		ENST00000358656	NM_001100598.1
SCRIB	23513	broad.mit.edu	GRCh37	8	144892866	144892866	+	missense_variant	Missense_Mutation	SNP	G	G	A		TE-11	ENST00000320476.3:c.1394C>T	p.Ala465Val	ENST00000320476	NM_015356.4
PCM1	5108	broad.mit.edu	GRCh37	8	17813217	17813218	+	intron_variant	Intron	INS	-	-	T	rs75667844	KYSE-70	ENST00000325083.8:c.1472+66dup		ENST00000325083	NM_006197.3
PCM1	5108	broad.mit.edu	GRCh37	8	17885197	17885197	+	3_prime_UTR_variant	3'UTR	SNP	C	C	G		KYSE-30	ENST00000325083.8:c.*26C>G		ENST00000325083	NM_006197.3
ARHGEF10	9639	broad.mit.edu	GRCh37	8	1881995	1881995	+	missense_variant	Missense_Mutation	SNP	G	G	C		TE-8	ENST00000398564.1:c.3184G>C	p.Val1062Leu	ENST00000398564
ADAM28	10863	broad.mit.edu	GRCh37	8	24168925	24168925	+	missense_variant	Missense_Mutation	SNP	A	A	G		T.T	ENST00000265769.4:c.358A>G	p.Ser120Gly	ENST00000265769	NM_014265.4
ADAM28	10863	broad.mit.edu	GRCh37	8	24193092	24193092	+	missense_variant	Missense_Mutation	SNP	G	G	A		TE-11	ENST00000265769.4:c.1505G>A	p.Gly502Asp	ENST00000265769	NM_014265.4
WRN	7486	broad.mit.edu	GRCh37	8	30973938	30973938	+	missense_variant	Missense_Mutation	SNP	C	C	T	rs17847568	KYSE-30	ENST00000298139.5:c.2342C>T	p.Thr781Ile	ENST00000298139	NM_000553.4
WHSC1L1	54904	broad.mit.edu	GRCh37	8	38173540	38173540	+	missense_variant	Missense_Mutation	SNP	A	A	G		KYSE-410	ENST00000317025.8:c.1876T>C	p.Ser626Pro	ENST00000317025	NM_023034.1
MYST3	7994	broad.mit.edu	GRCh37	8	41801480	41801480	+	missense_variant	Missense_Mutation	SNP	G	G	A		KYSE-30	ENST00000265713.2:c.2014C>T	p.Arg672Cys	ENST00000265713	NM_006766.3
HOOK3	84376	broad.mit.edu	GRCh37	8	42878530	42878531	+	3_prime_UTR_variant	3'UTR	INS	-	-	TCCT	rs71231883	KYSE-30	ENST00000307602.4:c.*4921_*4924dup		ENST00000307602	NM_032410.3
FNTA	2339	broad.mit.edu	GRCh37	8	42939866	42939866	+	missense_variant	Missense_Mutation	SNP	C	C	T		KYSE-410	ENST00000302279.3:c.859C>T	p.Arg287Cys	ENST00000302279	NM_002027.2
PRKDC	5591	broad.mit.edu	GRCh37	8	48771415	48771417	+	inframe_deletion	In_Frame_Del	DEL	CTC	CTC	-		TE-6	ENST00000314191.2:c.6335_6337del	p.Gly2112del	ENST00000314191	NM_006904.6
MCM4	4173	broad.mit.edu	GRCh37	8	48887426	48887426	+	missense_variant	Missense_Mutation	SNP	G	G	A		KYSE-70	ENST00000262105.2:c.2269G>A	p.Asp757Asn	ENST00000262105	NM_005914.3
CSPP1	79848	broad.mit.edu	GRCh37	8	68107911	68107911	+	3_prime_UTR_variant	3'UTR	DEL	C	C	-		TE-6	ENST00000262210.5:c.*86del		ENST00000262210	NM_024790.6
ARFGEF1	10565	broad.mit.edu	GRCh37	8	68113844	68113844	+	splice_region_variant,intron_variant	Splice_Region	SNP	C	C	A		KYSE-410	ENST00000262215.3:c.5129-4G>T		ENST00000262215	NM_006421.4
PREX2	80243	broad.mit.edu	GRCh37	8	68992744	68992744	+	missense_variant	Missense_Mutation	SNP	A	A	G		TE-1	ENST00000288368.4:c.1709A>G	p.Glu570Gly	ENST00000288368	NM_024870.2
PREX2	80243	broad.mit.edu	GRCh37	8	69017581	69017581	+	intron_variant	Intron	SNP	A	A	C		KYSE-410	ENST00000288368.4:c.2716-2763A>C		ENST00000288368	NM_024870.2
PREX2	80243	broad.mit.edu	GRCh37	8	69143713	69143714	+	3_prime_UTR_variant	3'UTR	DEL	TT	TT	-		TE-14	ENST00000288368.4:c.*116_*117del		ENST00000288368	NM_024870.2
NCOA2	10499	broad.mit.edu	GRCh37	8	71025748	71025748	+	3_prime_UTR_variant	3'UTR	SNP	T	T	A		KYSE-30	ENST00000452400.2:c.*119A>T		ENST00000452400	NM_006540.2
NCOA2	10499	broad.mit.edu	GRCh37	8	71069365	71069365	+	missense_variant	Missense_Mutation	SNP	T	T	G		KYSE-30	ENST00000452400.2:c.1235A>C	p.Asn412Thr	ENST00000452400	NM_006540.2
RUNX1T1	862	broad.mit.edu	GRCh37	8	92982925	92982925	+	missense_variant	Missense_Mutation	SNP	G	G	T		KYSE-30	ENST00000265814.3:c.1500C>A	p.Asp500Glu	ENST00000265814	NM_001198628.1
KIAA1529	57653	broad.mit.edu	GRCh37	9	100092968	100092969	+	inframe_insertion	In_Frame_Ins	INS	-	-	GAGGAG	rs34176734	TE-8	ENST00000375202.2:c.2335_2340dup	p.Glu779_Glu780dup	ENST00000375202
NR4A3	8013	broad.mit.edu	GRCh37	9	102589573	102589574	+	intron_variant	Intron	DEL	TA	TA	-	rs10819696;rs73654143	TE-14	ENST00000395097.2:c.-2-737_-2-736del		ENST00000395097	NM_173200.2
C9orf152	401546	broad.mit.edu	GRCh37	9	112962468	112962469	+	3_prime_UTR_variant	3'UTR	INS	-	-	AGGGAGGG	rs117736420	TE-14	ENST00000400613.4:c.*752_*759dup		ENST00000400613	NM_001012993.2
C9orf152	401546	broad.mit.edu	GRCh37	9	112962492	112962499	+	3_prime_UTR_variant	3'UTR	DEL	GAAGGAAG	GAAGGAAG	-		KYSE-30	ENST00000400613.4:c.*729_*736del		ENST00000400613	NM_001012993.2
MUSK	4593	broad.mit.edu	GRCh37	9	113509955	113509955	+	missense_variant	Missense_Mutation	SNP	A	A	C		KYSE-410	ENST00000374448.4:c.788A>C	p.Asp263Ala	ENST00000374448	NM_005592.3
PAPPA	5069	broad.mit.edu	GRCh37	9	119028215	119028215	+	missense_variant	Missense_Mutation	SNP	G	G	A		KYSE-30	ENST00000328252.3:c.2812G>A	p.Val938Ile	ENST00000328252	NM_002581.3
PAPPA	5069	broad.mit.edu	GRCh37	9	119093530	119093530	+	missense_variant	Missense_Mutation	SNP	G	G	T		KYSE-30	ENST00000328252.3:c.3155G>T	p.Arg1052Leu	ENST00000328252	NM_002581.3
CEP110	11064	broad.mit.edu	GRCh37	9	123939699	123939699	+	3_prime_UTR_variant	3'UTR	DEL	T	T	-	rs75910820	TE-14	ENST00000238341.5:c.*245del		ENST00000238341	NM_007018.4
FNBP1	23048	broad.mit.edu	GRCh37	9	132686286	132686286	+	missense_variant	Missense_Mutation	SNP	G	G	T		KYSE-410	ENST00000446176.2:c.1007C>A	p.Ser336Tyr	ENST00000446176	NM_015033.2
ABL1	25	broad.mit.edu	GRCh37	9	133730193	133730193	+	missense_variant	Missense_Mutation	SNP	A	A	G		KYSE-410	ENST00000318560.5:c.259A>G	p.Lys87Glu	ENST00000318560	NM_005157.4
NUP214	8021	broad.mit.edu	GRCh37	9	134026078	134026078	+	missense_variant	Missense_Mutation	SNP	G	G	A		KYSE-30	ENST00000359428.5:c.2203G>A	p.Glu735Lys	ENST00000359428	NM_005085.3
C9orf96	169436	broad.mit.edu	GRCh37	9	136270394	136270394	+	missense_variant	Missense_Mutation	SNP	T	T	C		KYSE-30	ENST00000371957.3:c.1892T>C	p.Leu631Pro	ENST00000371957	NM_153710.4
BRD3	8019	broad.mit.edu	GRCh37	9	136901305	136901305	+	synonymous_variant	Silent	SNP	T	T	A		KYSE-410	ENST00000303407.7:c.1785A>T	p.Val595=	ENST00000303407	NM_007371.3
BRD3	8019	broad.mit.edu	GRCh37	9	136907064	136907064	+	missense_variant	Missense_Mutation	SNP	C	C	T		KYSE-30	ENST00000303407.7:c.1225G>A	p.Glu409Lys	ENST00000303407	NM_007371.3
RXRA	6256	broad.mit.edu	GRCh37	9	137293686	137293686	+	synonymous_variant	Silent	SNP	G	G	A		KYSE-70	ENST00000481739.1:c.237G>A	p.Val79=	ENST00000481739	NM_002957.4
NOTCH1	4851	broad.mit.edu	GRCh37	9	139412327	139412327	+	missense_variant	Missense_Mutation	SNP	A	A	G		TE-8	ENST00000277541.6:c.1318T>C	p.Cys440Arg	ENST00000277541	NM_017617.3
NOTCH1	4851	broad.mit.edu	GRCh37	9	139413934	139413934	+	missense_variant	Missense_Mutation	SNP	C	C	G		TE-11	ENST00000277541.6:c.826G>C	p.Val276Leu	ENST00000277541	NM_017617.3
CACNA1B	774	broad.mit.edu	GRCh37	9	141018013	141018014	+	3_prime_UTR_variant	3'UTR	DEL	TG	TG	-		KYSE-30	ENST00000371372.1:c.*1589_*1590del		ENST00000371372	NM_001243812.1
ADAMTSL1	92949	broad.mit.edu	GRCh37	9	18907049	18907050	+	intron_variant	Intron	INS	-	-	T	rs72548983	TE-8	ENST00000380548.4:c.5182+142dup		ENST00000380548	NM_001040272.5
TAF1L	138474	broad.mit.edu	GRCh37	9	32630533	32630533	+	missense_variant	Missense_Mutation	SNP	G	G	A		T.T	ENST00000242310.4:c.5045C>T	p.Ser1682Phe	ENST00000242310	NM_153809.2
TAF1L	138474	broad.mit.edu	GRCh37	9	32633128	32633128	+	missense_variant	Missense_Mutation	SNP	C	C	T		KYSE-410	ENST00000242310.4:c.2450G>A	p.Arg817Lys	ENST00000242310	NM_153809.2
FANCG	2189	broad.mit.edu	GRCh37	9	35078190	35078190	+	missense_variant	Missense_Mutation	SNP	G	G	C		KYSE-30	ENST00000378643.3:c.458C>G	p.Ala153Gly	ENST00000378643	NM_004629.1
PIP5K1B	8395	broad.mit.edu	GRCh37	9	71534412	71534412	+	missense_variant	Missense_Mutation	SNP	C	C	T		TE-11	ENST00000265382.3:c.1001C>T	p.Ala334Val	ENST00000265382	NM_003558.3
TRPM6	140803	broad.mit.edu	GRCh37	9	77455135	77455135	+	missense_variant	Missense_Mutation	SNP	C	C	T		TE-1	ENST00000360774.1:c.349G>A	p.Asp117Asn	ENST00000360774	NM_017662.4
TLE1	7088	broad.mit.edu	GRCh37	9	84205855	84205855	+	missense_variant	Missense_Mutation	SNP	C	C	T		KYSE-30	ENST00000376499.3:c.1694G>A	p.Arg565His	ENST00000376499	NM_005077.3
WNK2	65268	broad.mit.edu	GRCh37	9	95992024	95992024	+	missense_variant	Missense_Mutation	SNP	C	C	T		KYSE-70	ENST00000297954.4:c.728C>T	p.Ala243Val	ENST00000297954	NM_001282394.1
FANCC	2176	broad.mit.edu	GRCh37	9	97863739	97863739	+	3_prime_UTR_variant	3'UTR	SNP	C	C	T		KYSE-410	ENST00000289081.3:c.*250G>A		ENST00000289081	NM_000136.2
GRIA3	2892	broad.mit.edu	GRCh37	X	122459883	122459883	+	missense_variant	Missense_Mutation	SNP	C	C	T		KYSE-30	ENST00000541091.1:c.467C>T	p.Ser156Phe	ENST00000541091
ODZ1	10178	broad.mit.edu	GRCh37	X	123787498	123787498	+	missense_variant	Missense_Mutation	SNP	G	G	A		KYSE-410	ENST00000371130.3:c.1304C>T	p.Ser435Phe	ENST00000371130	NM_014253.3
APLN	8862	broad.mit.edu	GRCh37	X	128780176	128780177	+	3_prime_UTR_variant	3'UTR	INS	-	-	AGC	rs72040689	TE-1	ENST00000429967.1:c.*1474_*1476dup		ENST00000429967
TLR7	51284	broad.mit.edu	GRCh37	X	12885651	12885652	+	5_prime_UTR_variant	5'UTR	DEL	CT	CT	-		KYSE-410	ENST00000380659.3:c.-43_-42del		ENST00000380659	NM_016562.3
MCF2	4168	broad.mit.edu	GRCh37	X	138711954	138711954	+	missense_variant	Missense_Mutation	SNP	T	T	A		TE-6	ENST00000370576.4:c.338A>T	p.Gln113Leu	ENST00000370576	NM_005369.4
SLC6A8	6535	broad.mit.edu	GRCh37	X	152957656	152957657	+	intron_variant	Intron	INS	-	-	A		TE-14	ENST00000253122.5:c.777+95dup		ENST00000253122	NM_005629.3
SLC6A8	6535	broad.mit.edu	GRCh37	X	152957656	152957657	+	intron_variant	Intron	INS	-	-	A		T.T	ENST00000253122.5:c.777+95dup		ENST00000253122	NM_005629.3
FLNA	2316	broad.mit.edu	GRCh37	X	153585966	153585966	+	missense_variant	Missense_Mutation	SNP	G	G	T		KYSE-30	ENST00000369850.3:c.4781C>A	p.Thr1594Lys	ENST00000369850	NM_001110556.1
CDKL5	6792	broad.mit.edu	GRCh37	X	18622381	18622381	+	missense_variant	Missense_Mutation	SNP	C	C	T		TE-14	ENST00000379989.3:c.1337C>T	p.Ser446Leu	ENST00000379989	NM_001037343.1
ARAF	369	broad.mit.edu	GRCh37	X	47424518	47424518	+	missense_variant	Missense_Mutation	SNP	C	C	G		KYSE-70	ENST00000377045.4:c.438C>G	p.Asp146Glu	ENST00000377045	NM_001654.4
HDAC6	10013	broad.mit.edu	GRCh37	X	48661251	48661251	+	intron_variant	Intron	SNP	A	A	T		TE-11	ENST00000334136.5:c.94-27A>T		ENST00000334136
AKAP4	8852	broad.mit.edu	GRCh37	X	49957601	49957601	+	missense_variant	Missense_Mutation	SNP	C	C	T		KYSE-30	ENST00000358526.2:c.1763G>A	p.Gly588Glu	ENST00000358526	NM_003886.2
SHROOM4	57477	broad.mit.edu	GRCh37	X	50350767	50350768	+	inframe_insertion	In_Frame_Ins	INS	-	-	TGTTGCTGCTGC		KYSE-30	ENST00000289292.7:c.3372_3383dup	p.Gln1125_Gln1128dup	ENST00000289292
WNK3	65267	broad.mit.edu	GRCh37	X	54276035	54276035	+	missense_variant	Missense_Mutation	SNP	G	G	A	rs111417684	T.T	ENST00000354646.2:c.2746C>T	p.Arg916Trp	ENST00000354646	NM_020922.4
ITIH5L	347365	broad.mit.edu	GRCh37	X	54785211	54785211	+	missense_variant	Missense_Mutation	SNP	A	A	C		TE-14	ENST00000218436.6:c.1296T>G	p.Asp432Glu	ENST00000218436	NM_198510.2
FAM123B	139285	broad.mit.edu	GRCh37	X	63411828	63411828	+	missense_variant	Missense_Mutation	SNP	C	C	T		TE-6	ENST00000330258.3:c.1339G>A	p.Gly447Ser	ENST00000330258	NM_152424.3
AR	367	broad.mit.edu	GRCh37	X	66937343	66937343	+	missense_variant	Missense_Mutation	SNP	G	G	A		TE-6	ENST00000374690.3:c.2197G>A	p.Asp733Asn	ENST00000374690	NM_000044.3
AR	367	broad.mit.edu	GRCh37	X	66943722	66943722	+	3_prime_UTR_variant	3'UTR	SNP	C	C	A		T.T	ENST00000374690.3:c.*39C>A		ENST00000374690	NM_000044.3
ATRX	546	broad.mit.edu	GRCh37	X	76952184	76952184	+	missense_variant	Missense_Mutation	SNP	G	G	A		TE-6	ENST00000373344.5:c.251C>T	p.Ser84Leu	ENST00000373344	NM_000489.3
TBX22	50945	broad.mit.edu	GRCh37	X	79281214	79281214	+	missense_variant	Missense_Mutation	SNP	C	C	T		KYSE-410	ENST00000373294.5:c.571C>T	p.Arg191Trp	ENST00000373294	NM_016954.2

## Sheet: log2CNA
Gene	KYSE-30	KYSE-410	T.T	TE-1	KYSE-70	TE-6	TE-8	TE-11	TE-14	TE15
WASH7P	-0.2747	-0.0742	0.2456	-0.3065	-0.0403	-0.115	-0.5795	-0.5475	-0.6448	0.3752
FAM138F	-0.2747	-0.0742	0.2456	-0.3065	-0.0403	-0.115	-0.5795	-0.5475	-0.6448	0.3752
OR4F5	-0.2747	-0.0742	0.2456	-0.3065	-0.0403	-0.115	-0.5795	-0.5475	-0.6448	0.3752
LOC100132287	0.6536	-0.0742	0.2456	0.523	-0.0403	-0.115	0.5745	0.1297	0.6986	0.3752
OR4F29	0.6536	-0.0742	0.2456	0.523	-0.0403	-0.115	0.5745	0.1297	0.6986	0.3752
LOC100133331	-0.0845	-0.0742	0.2456	0.523	0.8375	-0.3444	0.5745	0.1297	-0.825	-0.1513
NCRNA00115	-0.0845	-0.0742	-0.2258	0.523	0.8375	-0.3444	0.5745	0.1297	-0.1201	-0.1513
LOC643837	-0.0845	-0.0742	-0.2258	0.523	0.8375	-0.3444	0.5745	0.1297	-0.1201	-0.1513
FAM41C	-0.0845	-0.0742	-0.2258	0.523	0.8375	-0.3444	0.5745	0.1297	-0.1201	-0.1513
FLJ39609	-0.0845	-0.0742	-0.2258	0.523	0.8375	-0.3444	0.5745	0.1297	-0.1201	-0.1513
SAMD11	-0.0845	-0.0742	-0.2258	0.523	0.8375	-0.3444	0.5745	0.1297	-0.1201	-0.1513
NOC2L	-0.0845	-0.0742	-0.2258	0.523	0.8375	-0.3444	0.5745	0.1297	-0.1201	-0.1513
KLHL17	-0.0845	-0.0742	-0.2258	0.523	0.1476	-0.3444	0.5745	0.1297	-0.1201	-0.1513
PLEKHN1	-0.0845	-0.0742	-0.2258	0.523	0.1476	-0.3444	0.5745	0.1297	-0.1201	-0.1513
C1orf170	-0.0845	-0.0742	-0.2258	0.523	0.1476	-0.3444	0.5745	0.1297	-0.1201	-0.1513
HES4	-0.0845	-0.0742	-0.2258	0.523	0.1476	-0.3444	0.5745	0.1297	-0.1201	-0.1513
ISG15	-0.0845	-0.0742	-0.2258	0.523	0.1476	-0.3444	0.5745	0.1297	-0.1201	-0.1513
AGRN	-0.0845	-0.0742	-0.2258	0.523	0.1476	-0.3444	0.5745	0.1297	-0.1201	-0.1513
C1orf159	-0.0845	-0.0742	-0.2258	0.523	0.1476	-0.3444	0.5745	0.1297	-0.1201	-0.1513
MIR200B	-0.0845	-0.0742	-0.2258	0.523	0.1476	-0.3444	0.5745	0.1297	-0.1201	-0.1513
MIR200A	-0.0845	-0.0742	-0.2258	0.523	0.1476	-0.3444	0.5745	0.1297	-0.1201	-0.1513
MIR429	-0.0845	-0.0742	-0.2258	0.523	0.1476	-0.3444	0.5745	0.1297	-0.1201	-0.1513
TTLL10	-0.0845	-0.0742	-0.2258	0.523	0.1476	-0.3444	0.5745	0.1297	-0.1201	-0.1513
TNFRSF18	-0.0845	-0.0742	-0.2258	0.523	0.1476	-0.3444	0.5745	0.1297	-0.1201	-0.1513
TNFRSF4	-0.0845	-0.0742	-0.2258	0.523	0.1476	-0.3444	0.5745	0.1297	-0.1201	-0.1513
SDF4	-0.0845	-0.0742	-0.2258	0.523	0.1476	-0.3444	0.5745	0.1297	-0.1201	-0.1513
B3GALT6	-0.0845	-0.0742	-0.2258	0.523	0.1476	-0.3444	0.5745	0.1297	-0.1201	-0.1513
FAM132A	-0.0845	-0.0742	-0.2258	0.523	0.1476	-0.3444	0.5745	0.1297	-0.1201	-0.1513
UBE2J2	-0.0845	-0.0742	-0.2258	0.523	0.1476	-0.3444	0.5745	0.1297	-0.1201	-0.1513
LOC100128842	-0.0845	-0.0742	-0.2258	0.523	0.1476	-0.3444	0.5745	0.1297	-0.1201	-0.1513
SCNN1D	-0.0845	-0.0742	-0.2258	0.523	0.1476	-0.3444	0.5745	0.1297	-0.1201	-0.1513
ACAP3	-0.0845	-0.0742	-0.2258	0.523	0.1476	-0.3444	0.5745	0.1297	-0.1201	-0.1513
PUSL1	-0.0845	-0.0742	-0.2258	0.523	0.1476	-0.3444	0.5745	0.1297	-0.1201	-0.1513
CPSF3L	-0.0845	-0.0742	-0.2258	0.523	0.1476	-0.3444	0.5745	0.1297	-0.1201	-0.1513
GLTPD1	-0.0845	-0.0742	-0.2258	0.523	0.1476	-0.3444	0.5745	0.1297	-0.1201	-0.1513
TAS1R3	-0.0845	-0.0742	-0.2258	0.523	0.1476	-0.3444	0.5745	0.1297	-0.1201	-0.1513
DVL1	-0.0845	-0.0742	-0.2258	0.523	0.1476	-0.3444	0.5745	0.1297	-0.1201	-0.1513
MXRA8	-0.0845	-0.0742	-0.2258	0.523	0.1476	-0.3444	0.5745	0.1297	-0.1201	-0.1513
AURKAIP1	-0.0845	-0.0742	-0.2258	0.523	0.1476	-0.3444	0.5745	0.1297	-0.1201	-0.1513
CCNL2	-0.0845	-0.0742	-0.2258	0.523	0.1476	-0.3444	0.5745	0.1297	-0.1201	-0.1513
LOC148413	-0.0845	-0.0742	-0.2258	0.523	0.1476	-0.3444	0.5745	0.1297	-0.1201	-0.1513
MRPL20	-0.0845	-0.0742	-0.2258	0.523	0.1476	-0.3444	0.5745	0.1297	-0.1201	-0.1513
LOC441869	-0.0845	-0.0742	-0.2258	0.523	0.1476	-0.3444	0.5745	0.1297	-0.1201	-0.1513
TMEM88B	-0.0845	-0.0742	-0.2258	0.523	0.1476	-0.3444	0.5745	0.1297	-0.1201	-0.1513
VWA1	-0.0845	-0.0742	-0.2258	0.523	0.1476	-0.3444	0.5745	0.1297	-0.1201	-0.1513
ATAD3C	-0.0845	-0.0742	-0.2258	0.523	0.1476	-0.3444	0.5745	0.1297	-0.1201	-0.1513
ATAD3B	-0.0845	-0.0742	-0.2258	0.523	0.1476	-0.3444	0.5745	0.1297	-0.1201	-0.1513
ATAD3A	-0.0845	-0.0742	-0.2258	0.523	0.1476	-0.3444	0.5745	0.1297	-0.1201	-0.1513
C1orf70	-0.0845	-0.0742	-0.2258	0.523	0.1476	-0.3444	0.5745	0.1297	-0.1201	-0.1513
SSU72	-0.0845	-0.0742	-0.2258	0.523	0.1476	-0.3444	0.5745	0.1297	-0.1201	-0.1513
MIB2	-0.0845	-0.0742	-0.2258	0.523	0.1476	-0.3444	0.5745	0.1297	-0.1201	-0.1513
MMP23B	-0.0845	-0.0742	-0.2258	0.523	0.1476	-0.3444	0.5745	0.1297	-0.1201	-0.1513
CDK11B	-0.0845	-0.0742	-0.2258	0.523	0.1476	-0.3444	0.5745	-0.8814	-0.1201	-0.1513
SLC35E2	-0.0845	-0.0742	-0.2258	0.523	0.1476	-0.3444	0.5745	-0.8814	-0.1201	-0.1513
MMP23A	-0.0845	-0.0742	-0.2258	0.523	0.1476	-0.3444	0.5745	0.1297	-0.1201	-0.1513
CDK11A	-0.0845	-0.0742	-0.2258	0.523	0.1476	-0.3444	0.5745	-0.8814	-0.1201	-0.1513
NADK	-0.0845	-0.0742	-0.2258	0.523	0.1476	-0.3444	0.5745	-0.8814	-0.1201	-0.1513
GNB1	-0.0845	-0.0742	-0.2258	0.523	0.1476	-0.3444	0.5745	0.1024	-0.1201	-0.1513
CALML6	-0.0845	-0.0742	-0.2258	0.523	0.1476	-0.3444	0.5745	0.1024	-0.1201	-0.1513
TMEM52	-0.0845	-0.0742	-0.2258	0.523	0.1476	-0.3444	0.5745	0.1024	-0.1201	-0.1513
KIAA1751	-0.0845	-0.0742	-0.2258	0.523	0.1476	-0.3444	0.5745	0.1024	-0.1201	-0.1513
GABRD	-0.0845	-0.0742	-0.2258	0.523	0.1476	-0.3444	0.5745	0.1024	-0.1201	-0.1513
PRKCZ	-0.0845	-0.0742	-0.2258	0.523	0.1476	-0.3444	0.5745	0.1024	-0.9684	-0.1513
C1orf86	-0.0845	-0.0742	-0.2258	0.523	0.1476	-0.3444	0.5745	0.1024	-0.1661	-0.1513
SKI	-0.0845	-0.0742	-0.2258	0.523	0.1476	-0.3444	0.5745	0.1024	-0.1661	-0.1513
MORN1	-0.0845	-0.0742	-0.2258	0.523	0.1476	-0.3444	0.5745	0.1024	-0.1661	-0.1513
LOC100129534	-0.0845	-0.0742	-0.2258	0.523	0.1476	-0.3444	0.5745	0.1024	-0.1661	-0.1513
RER1	-0.0845	-0.0742	-0.2258	0.523	0.1476	-0.3444	0.5745	0.1024	-0.1661	-0.1513
PEX10	-0.0845	-0.0742	-0.2258	0.523	0.1476	-0.3444	0.5745	0.1024	-0.1661	-0.1513
PLCH2	-0.0845	-0.0742	-0.2258	0.523	0.1476	-0.3444	0.5745	0.1024	-0.1661	-0.1513
PANK4	-0.0845	-0.0742	-0.2258	0.523	0.1476	-0.3444	0.5745	0.1024	-0.1661	-0.1513
HES5	-0.0845	-0.0742	-0.2258	0.523	0.1476	-0.3444	0.5745	0.1024	-0.1661	-0.1513
LOC115110	-0.0845	-0.0742	-0.2258	0.523	0.1476	-0.3444	0.5745	0.1024	-0.1661	-0.1513
TNFRSF14	-0.0845	-0.0742	-0.2258	0.523	0.1476	-0.3444	0.5745	0.1024	-0.1661	-0.1513
C1orf93	-0.0845	-0.0742	-0.2258	0.523	0.1476	-0.3444	0.5745	0.1024	-0.1661	-0.1513
MMEL1	-0.0845	-0.0742	-0.2258	0.523	0.1476	-0.3444	0.5745	0.1024	-0.1661	-0.1513
ACTRT2	-0.0845	-0.0742	-0.2258	0.523	0.1476	-0.3444	0.5745	0.1024	-0.1661	-0.1513
FLJ42875	-0.0845	-0.0742	-0.2258	0.523	0.1476	-0.3444	0.5745	0.1024	-0.1661	-0.1513
PRDM16	-0.0845	-0.0742	-0.2258	0.523	0.1476	-0.3444	0.5745	0.1024	-0.1661	-0.1513
ARHGEF16	-0.0845	-0.0742	-0.2258	0.523	0.1476	-0.3444	0.5745	0.1024	-0.1661	-0.1513
MEGF6	-0.0845	-0.0742	-0.2258	0.523	0.1476	-0.3444	0.5745	0.1024	-0.1661	-0.1513
MIR551A	-0.0845	-0.0742	-0.2258	0.523	0.1476	-0.3444	0.5745	0.1024	-0.1661	-0.1513
TPRG1L	-0.0845	-0.0742	-0.2258	0.523	0.1476	-0.3444	0.5745	0.1024	-0.1661	-0.1513
WDR8	-0.0845	-0.0742	-0.2258	0.523	0.1476	-0.3444	0.5745	0.1024	-0.1661	-0.1513
TP73	-0.0845	-0.0742	-0.2258	0.523	0.1476	-0.3444	0.5745	0.1024	-0.1661	-0.1513
KIAA0495	-0.0845	-0.0742	-0.2258	0.523	0.1476	-0.3444	0.5745	0.1024	-0.1661	-0.1513
CCDC27	-0.0845	-0.0742	-0.2258	0.523	0.1476	-0.3444	0.5745	0.1024	-0.1661	-0.1513
LOC388588	-0.0845	-0.0742	-0.2258	0.523	0.1476	-0.3444	0.5745	0.1024	-0.1661	-0.1513
LRRC47	-0.0845	-0.0742	-0.2258	0.523	0.1476	-0.3444	0.5745	0.1024	-0.1661	-0.1513
KIAA0562	-0.0845	-0.0742	-0.2258	0.523	0.1476	-0.3444	0.5745	0.1024	-0.1661	-0.1513
DFFB	-0.0845	-0.0742	-0.2258	0.523	0.1476	-0.3444	0.5745	0.1024	-0.1661	-0.1513
C1orf174	-0.0845	-0.0742	-0.2258	0.523	0.1476	-0.3444	0.5745	0.1024	-0.1661	-0.1513
LOC100133612	-0.0845	-0.0742	-0.2258	0.523	0.1476	-0.3444	0.5745	0.1024	-0.1661	-0.1513
LOC284661	-0.0845	-0.0742	-0.2258	0.523	0.1476	-0.3444	0.5745	0.1024	-0.1661	-0.1513
AJAP1	-0.0845	-0.0742	-0.2258	0.523	0.1476	-0.3444	0.5745	0.1024	-0.1661	-0.1513
NPHP4	-0.0845	-0.0742	-0.2258	0.523	0.1476	-0.3444	0.5745	0.1024	-0.1661	-0.1513
KCNAB2	-0.0845	-0.0742	-0.2258	0.523	0.1476	-0.3444	0.5745	0.1024	-0.1661	-0.1513
CHD5	-0.0845	-0.0742	-0.2258	0.523	0.1476	-0.3444	0.5745	0.1024	-0.1661	-0.1513
RPL22	-0.0845	-0.0742	-0.2258	0.523	0.1476	-0.3444	0.5745	0.1024	-0.1661	-0.1513
RNF207	-0.0845	-0.0742	-0.7763	0.523	0.1476	-0.3444	0.5745	0.1024	-0.1661	-0.1513
ICMT	-0.0845	-0.0742	-0.7763	0.523	0.1476	-0.3444	0.5745	0.1024	-0.1661	-0.1513
HES3	-0.0845	-0.0742	-0.7763	0.523	0.1476	-0.3444	0.5745	0.1024	-0.1661	-0.1513
GPR153	-0.0845	-0.0742	-0.7763	0.523	0.1476	-0.3444	0.5745	0.1024	-0.1661	-0.1513
ACOT7	-0.0845	-0.0742	-0.7763	0.523	0.1476	-0.3444	0.5745	0.1024	-0.1661	-0.1513
HES2	-0.0845	-0.0742	-0.7763	0.523	0.1476	-0.3444	0.5745	0.1024	-0.1661	-0.1513
ESPN	-0.0845	-0.0742	-0.7763	0.523	0.1476	-0.3444	0.5745	0.1024	-0.1661	-0.1513
TNFRSF25	-0.0845	-0.0742	-0.7763	0.523	0.1476	-0.3444	0.5745	0.1024	-0.1661	-0.1513
PLEKHG5	-0.0845	-0.0742	-0.7763	0.523	0.1476	-0.3444	0.5745	0.1024	-0.1661	-0.1513
NOL9	-0.0845	-0.0742	-0.7763	0.523	0.1476	-0.3444	0.5745	0.1024	-0.1661	-0.1513
TAS1R1	-0.0845	-0.0742	-0.7763	0.523	0.1476	-0.3444	0.5745	0.1024	-0.1661	-0.1513
ZBTB48	-0.0845	-0.0742	-0.7763	0.523	0.1476	-0.3444	0.5745	0.1024	-0.1661	-0.1513
KLHL21	-0.0845	-0.0742	-0.7763	0.523	0.1476	-0.3444	0.5745	0.1024	-0.1661	-0.1513
PHF13	-0.0845	-0.0742	-0.7763	0.523	0.1476	-0.3444	0.5745	0.1024	-0.1661	-0.1513
THAP3	-0.0845	-0.0742	-0.7763	0.523	0.1476	-0.3444	0.5745	0.1024	-0.1661	-0.1513
DNAJC11	-0.0845	-0.0742	-0.7763	0.523	0.1476	-0.3444	0.5745	0.1024	-0.1661	-0.1513
CAMTA1	-0.1035	-0.0742	-0.7763	0.523	0.1476	-0.3444	0.5745	0.1024	-0.1661	-0.1513
VAMP3	-0.1035	-0.0742	-0.7763	0.523	0.1476	-0.3444	0.5745	0.1024	-0.1661	-0.1513
PER3	-0.1035	-0.0742	-0.7763	0.523	0.1476	-0.3444	0.5745	0.1024	-0.1661	-0.1513
UTS2	-0.1035	-0.0742	-0.7763	0.523	0.1476	-0.3444	0.5745	0.1024	-0.1661	-0.1513
TNFRSF9	-0.1035	-0.0742	-0.7763	0.523	0.1476	-0.3444	0.5745	0.1024	-0.1661	-0.1513
PARK7	-0.1035	-0.0742	-0.7763	0.523	0.1476	-0.3444	0.5745	0.1024	-0.1661	-0.1513
ERRFI1	-0.1035	-0.0742	-0.7763	0.523	0.1476	-0.3444	0.5745	0.1024	-0.1661	-0.1513
SLC45A1	-0.1035	-0.0742	-0.7763	0.523	0.1476	-0.3444	0.5745	0.1024	-0.1661	-0.1513
RERE	-0.1035	-0.0742	-0.7763	0.523	-0.3509	-0.3444	0.5745	0.1024	-0.1661	-0.1513
ENO1	-0.1035	-0.0742	-0.7763	0.523	0.1176	-0.3444	0.5745	0.1024	-0.1661	-0.1513
CA6	-0.1035	-0.0742	-0.233	0.523	0.1176	-0.3444	0.5745	0.1024	-0.1661	-0.1513
SLC2A7	-0.1035	-0.0742	-0.233	0.523	0.1176	-0.3444	0.5745	0.1024	-0.1661	-0.1513
SLC2A5	-0.1035	-0.0742	-0.233	0.523	0.1176	-0.3444	0.5745	0.1024	-0.1661	-0.1513
GPR157	-0.1035	-0.0742	-0.233	0.523	0.1176	-0.3444	0.5745	0.1024	-0.1661	-0.1513
MIR34A	-0.1035	-0.0742	-0.233	0.523	0.1176	-0.3444	0.5745	0.1024	-0.1661	-0.1513
H6PD	-0.1035	-0.0742	-0.233	0.523	0.1176	-0.3444	0.5745	0.1024	-0.1661	-0.1513
SPSB1	-0.1035	-0.0742	-0.233	0.523	0.1176	-0.3444	0.5745	0.1024	-0.1661	-0.1513
SLC25A33	-0.1035	-0.0742	-0.233	0.523	0.1176	-0.3444	0.5745	0.1024	-0.1661	-0.1513
TMEM201	-0.1035	-0.0742	-0.233	0.523	0.09296	-0.3444	0.5745	0.1024	-0.1661	-0.1513
PIK3CD	-0.1035	-0.0742	-0.233	0.523	0.09296	-0.3444	0.5745	0.1024	-0.1661	-0.1513
C1orf200	-0.1035	-0.0742	-0.233	0.523	0.09296	-0.3444	0.5745	0.1024	-0.1661	-0.1513
CLSTN1	-0.1035	-0.0742	-0.233	0.1633	0.14	-0.3444	0.5745	0.1024	-0.1661	-0.1513
CTNNBIP1	-0.1035	-0.0742	-0.233	0.1633	0.14	-0.3444	0.5745	0.1024	-0.1661	-0.1513
LZIC	-0.1035	-0.0742	-0.233	0.1633	0.14	-0.3444	0.5745	0.1024	-0.1661	-0.1513
NMNAT1	-0.1035	-0.0742	-0.233	0.1633	0.14	-0.3444	0.5745	0.1024	-0.1661	-0.1513
RBP7	-0.1035	-0.0742	-0.233	0.1633	0.14	-0.3444	0.5745	0.1024	-0.1661	-0.1513
UBE4B	-0.1035	-0.0742	-0.233	0.1633	0.14	-0.3444	0.5745	0.1024	-0.1661	-0.1513
KIF1B	-0.1035	-0.0742	-0.233	0.1633	0.14	-0.3444	0.5745	0.1024	-0.1661	-0.1513
PGD	-0.1035	-0.0742	-0.233	0.1633	0.14	-0.3444	0.5745	0.1024	-0.1661	-0.1513
APITD1	-0.1035	-0.0742	-0.233	0.1633	0.14	-0.3444	0.5745	0.1024	-0.1661	-0.1513
CORT	-0.1035	-0.0742	-0.233	0.1633	0.14	-0.3444	0.5745	0.1024	-0.1661	-0.1513
DFFA	-0.1035	-0.0742	-0.233	0.1633	0.14	-0.3444	0.5745	0.1024	-0.1661	-0.1513
PEX14	-0.1035	-0.0742	-0.233	0.1633	0.14	-0.3444	0.5745	0.1024	-0.1661	-0.1513
CASZ1	-0.1035	-0.0742	-0.233	0.1633	0.14	-0.3444	0.5745	0.1024	-0.1661	-0.1513
C1orf127	-0.1035	-0.0742	-0.233	0.1633	0.14	-0.3444	0.5745	0.1024	-0.1661	-0.1513
TARDBP	-0.1035	-0.0742	-0.233	0.1633	0.14	-0.3444	0.5745	0.1024	-0.1661	-0.1513
MASP2	-0.1035	-0.0742	-0.233	0.1633	0.14	-0.3444	0.5745	0.1024	-0.1661	-0.1513
SRM	-0.1035	-0.0742	-0.233	0.1633	0.14	-0.3444	0.5745	0.1024	-0.1661	-0.1513
EXOSC10	-0.1035	-0.0742	-0.233	0.1633	0.14	-0.3444	0.5745	0.1024	-0.1661	-0.1513
MTOR	-0.1035	-0.0742	-0.233	0.1633	0.14	-0.3444	0.5745	0.1024	-0.1661	-0.1513
ANGPTL7	-0.1035	-0.0742	-0.233	0.1633	0.14	-0.3444	0.5745	0.1024	-0.1661	-0.1513
UBIAD1	-0.1035	-0.0742	-0.233	0.1633	0.14	-0.3444	0.5745	0.1024	-0.1661	-0.1513
PTCHD2	-0.1035	-0.0742	-0.233	0.1633	0.14	-0.3444	0.5745	0.1024	-0.1661	-0.1513
FBXO2	-0.1035	-0.0742	-0.233	0.1633	0.14	-0.3444	0.5745	0.1024	-0.1661	-0.1513
FBXO44	-0.1035	-0.0742	-0.233	0.1633	0.14	-0.3444	0.5745	0.1024	-0.1661	-0.1513
FBXO6	-0.1035	-0.0742	-0.233	0.1633	0.14	-0.3444	0.5745	0.1024	-0.1661	-0.1513
MAD2L2	-0.1035	-0.0742	-0.233	0.1633	0.14	-0.3444	0.5745	0.1024	-0.1661	-0.1513
C1orf187	-0.1035	-0.0742	-0.233	0.1633	0.14	-0.3444	0.5745	0.1024	-0.1661	-0.1513
AGTRAP	-0.1035	-0.0742	-0.233	0.1633	0.14	-0.3444	0.9776	0.1024	-0.1661	-0.1513
MTHFR	-0.1035	-0.0742	-0.233	0.1633	0.14	-0.3444	0.9776	0.1024	-0.1661	-0.1513
CLCN6	-0.1035	-0.0742	-0.233	0.1633	0.14	-0.3444	0.9776	0.1024	-0.1661	-0.1513
NPPA	-0.1035	-0.0742	-0.233	0.1633	0.14	-0.3444	0.9776	0.1024	-0.1661	-0.1513
NPPB	-0.1035	-0.0742	-0.233	0.1633	0.14	-0.3444	0.9776	0.1024	-0.1661	-0.1513
KIAA2013	-0.1035	-0.0742	-0.233	0.1633	0.14	-0.3444	-0.2742	0.1024	-0.1661	-0.1513
PLOD1	-0.1035	-0.0742	-0.233	0.1633	0.14	-0.3444	-0.2742	0.1024	-0.1661	-0.1513
MFN2	-0.1035	-0.0742	-0.233	0.1633	0.14	-0.3444	-0.2742	0.1024	-0.1661	-0.1513
MIIP	-0.1035	-0.0742	-0.233	0.1633	0.14	-0.3444	-0.2742	0.1024	-0.1661	-0.1513
TNFRSF8	-0.1035	-0.0742	-0.233	0.1633	0.14	-0.3444	-0.2742	0.1024	-0.1661	-0.1513
TNFRSF1B	0.2704	-0.0742	-0.233	0.1633	0.14	-0.3444	-0.2742	0.1024	-0.1661	-0.1513
VPS13D	0.2704	-0.0742	-0.233	0.1633	0.14	-0.3444	-0.2742	0.1024	-0.1661	-0.1513
SNORA59B	0.2704	-0.0742	-0.233	0.1633	0.14	-0.3444	-0.2742	0.1024	-0.1661	-0.1513
DHRS3	0.2704	-0.0742	-0.233	0.1633	0.14	-0.3444	-0.2742	0.1024	-0.1661	-0.1513
AADACL4	0.2704	-0.0742	-0.233	0.1633	0.14	-0.3444	-0.2742	0.1024	-0.1661	-0.1513
AADACL3	0.2704	-0.0742	-0.233	0.1633	0.14	-0.3444	-0.2742	0.1024	-0.1661	-0.1513
C1orf158	0.2704	-0.0742	-0.233	0.1633	0.14	-0.3444	-0.2742	0.1024	-0.1661	-0.1513
PRAMEF12	0.2704	-0.0742	-0.233	0.1633	0.14	-0.3444	-0.2742	0.1024	-0.1661	-0.1513
PRAMEF1	0.2704	-0.0742	-0.233	0.1633	-0.2146	-0.3444	-0.2742	0.1024	-0.1661	-0.1513
PRAMEF11	0.2704	0.3692	-0.233	0.1633	-0.2146	-0.3444	-0.2742	0.1024	-0.1661	-0.1513
LOC649330	0.2704	0.3692	-0.233	0.1633	-0.2146	-0.3444	-0.2742	0.1024	-0.1661	-0.1513
HNRNPCL1	0.2704	0.3692	-0.233	0.1633	-0.2146	-0.3444	-0.2742	0.1024	-0.1661	-0.1513
PRAMEF2	0.2704	0.3692	-0.233	0.1633	-0.2146	-0.3444	-0.2742	0.1024	-0.1661	-0.1513
PRAMEF4	0.2704	0.3692	-0.233	0.1633	-0.2146	-0.3444	-0.2742	0.1024	-0.1661	-0.1513
PRAMEF10	0.2704	0.3692	-0.233	0.1633	-0.2146	-0.3444	-0.2742	0.1024	-0.1661	-0.1513
PRAMEF8	0.2704	0.3692	-0.233	0.1633	-0.2146	-0.3444	-0.2742	0.1024	-0.1661	-0.1513
PRAMEF6	0.2704	0.3692	-0.233	0.1633	-0.2146	-0.3444	-0.2742	0.1024	-0.1661	-0.1513
PRAMEF22	0.2704	0.3692	-0.233	0.1633	-0.2146	-0.3444	-0.2742	0.1024	-0.1661	-0.1513
LOC440563	0.2704	0.3692	-0.233	0.1633	-0.2146	-0.3444	-0.2742	0.1024	-0.1661	-0.1513
PRAMEF3	0.2704	0.3692	-0.233	0.1633	-0.2146	-0.3444	-0.2742	0.1024	-0.1661	-0.1513
PRAMEF5	0.2704	0.3692	-0.233	0.1633	-0.2146	-0.3444	-0.2742	0.1024	-0.1661	-0.1513
PRAMEF9	0.2882	-0.1072	-0.233	0.1633	0.1477	-0.3444	-0.2742	0.1219	-0.1661	-0.1513
PRAMEF13	0.2882	-0.1072	-0.233	0.1633	0.1477	-0.3444	-0.2742	0.1219	-0.1661	-0.1513
PRAMEF14	0.2882	-0.1072	-0.233	0.1633	0.1477	-0.3444	-0.2742	0.1219	-0.1661	-0.1513
PRAMEF18	0.2882	-0.1072	-0.233	0.1633	0.1477	-0.3444	-0.2742	0.1219	-0.1661	-0.1513
PRAMEF16	0.2882	-0.1072	-0.233	0.1633	0.1477	-0.3444	-0.2742	0.1219	-0.1661	-0.1513
PRAMEF20	0.2882	-0.1072	-0.233	0.1633	0.1477	-0.3444	-0.2742	0.1219	-0.1661	-0.1513
PRAMEF17	0.2882	-0.1072	-0.233	0.1633	0.1477	-0.3444	-0.2742	0.1219	-0.1661	-0.1513
PDPN	0.2882	-0.1072	-0.233	0.1633	0.1477	-0.3444	-0.2742	0.1219	-0.1661	-0.1513
PRDM2	0.2882	-0.1072	-0.233	0.1633	0.1477	-0.3444	-0.2742	0.1219	-0.1661	-0.1513
KAZ	0.2882	-0.1072	-0.233	0.1633	0.1477	-0.3444	-0.2742	0.1219	-0.1661	-0.1513
C1orf126	0.2882	-0.1072	-0.233	0.1633	0.1477	-0.3444	-0.2742	0.1219	-0.1661	-0.1513
TMEM51	0.2882	-0.1072	-0.233	0.1633	0.1477	-0.3444	-0.2742	0.1219	-0.1661	-0.1513
FHAD1	0.2882	-0.1072	-0.233	0.1633	0.1477	-0.3444	-0.2742	0.1219	-0.1661	-0.1513
EFHD2	0.2882	-0.1072	-0.233	0.1633	0.1477	-0.3444	-0.2742	0.1219	-0.1661	-0.1513
CTRC	0.2882	-0.1072	-0.233	0.1633	0.1477	-0.3444	-0.2742	0.1219	-0.1661	-0.1513
CELA2A	0.2882	-0.1072	-0.233	0.1633	0.1477	-0.3444	-0.2742	0.1219	-0.1661	-0.1513
CELA2B	0.2882	-0.1072	-0.233	0.1633	0.1477	-0.3444	-0.2742	0.1219	-0.1661	-0.1513
CASP9	0.2882	-0.1072	-0.233	0.1633	0.1477	-0.3444	-0.2742	0.1219	-0.1661	-0.1513
DNAJC16	0.2882	-0.1072	-0.233	0.1633	0.1477	-0.3444	-0.2742	0.1219	-0.1661	-0.1513
AGMAT	0.2882	-0.1072	-0.233	0.1633	0.1477	-0.3444	-0.2742	0.1219	-0.1661	-0.1513
DDI2	0.2882	-0.1072	-0.233	0.1633	0.1477	-0.3444	-0.2742	0.1219	-0.1661	-0.1513
RSC1A1	0.2882	-0.1072	-0.233	0.1633	0.1477	-0.3444	-0.2742	0.1219	-0.1661	-0.1513
PLEKHM2	0.2882	-0.1072	-0.233	0.1633	0.1477	-0.3444	-0.2742	0.1219	-0.1661	-0.1513
SLC25A34	0.2882	-0.1072	-0.233	0.1633	0.1477	-0.3444	-0.2742	0.1219	-0.1661	-0.1513
TMEM82	0.2882	-0.1072	-0.233	0.1633	0.1477	-0.3444	-0.2742	0.1219	-0.1661	-0.1513
FBLIM1	0.2882	-0.1072	-0.233	0.1633	0.1477	-0.3444	-0.2742	0.1219	-0.1661	-0.1513
UQCRHL	0.2882	-0.1072	-0.233	0.1633	0.1477	-0.3444	-0.2742	0.1219	-0.1661	-0.1513
FLJ37453	0.2882	-0.1072	-0.233	0.1633	0.1477	-0.4187	-0.2742	0.1219	-0.1661	-0.1513
SPEN	0.2882	-0.1072	-0.233	0.1633	0.1477	-0.4187	-0.2742	0.1219	-0.1661	-0.1513
ZBTB17	0.2882	-0.1072	-0.233	0.1633	0.1477	-0.4187	-0.2742	0.1219	-0.1661	-0.1513
C1orf64	0.2882	-0.1072	-0.233	0.1633	0.1477	-0.4187	-0.2742	0.1219	-0.1661	-0.1513
HSPB7	0.2882	-0.1072	-0.233	0.1633	0.1477	-0.4187	-0.2742	0.1219	-0.1661	-0.1513
CLCNKA	0.2882	-0.1072	-0.233	0.5827	0.1477	-0.4187	-0.2742	0.1219	-0.1661	-0.1513
CLCNKB	0.2882	-0.1072	-0.233	0.5827	0.1477	-0.4187	-0.2742	0.1219	-0.1661	-0.1513
FAM131C	0.2882	-0.1072	-0.233	0.5827	0.1477	-0.4187	-0.2742	0.1219	-0.1661	-0.1513
EPHA2	0.2882	-0.1072	-0.233	0.5827	0.1477	-0.4187	-0.2742	0.1219	-0.1661	-0.1513
ARHGEF19	0.2882	-0.1072	-0.233	0.2251	0.1477	-0.4187	-0.2742	0.1219	-0.1661	-0.1513
C1orf89	0.2882	-0.1072	-0.233	0.2251	0.1477	-0.4187	-0.2742	0.1219	-0.1661	-0.1513
FBXO42	0.2882	-0.1072	-0.233	0.2251	0.1477	-0.4187	-0.2742	0.1219	-0.1661	-0.1513
C1orf144	0.2882	-0.1072	-0.233	0.2251	0.1477	-0.4187	-0.2742	0.1219	-0.1661	-0.1513
SPATA21	0.2882	-0.1072	-0.233	0.2251	0.1477	-0.4187	-0.2742	0.1219	-0.1661	-0.1513
NECAP2	0.2882	-0.1072	-0.233	0.2251	0.1477	-0.4187	-0.2742	0.1219	-0.1661	-0.1513
CROCCL2	0.2882	-0.1072	-0.233	0.2251	0.1477	-0.4187	-0.2742	0.1219	-0.1661	-0.1513
NBPF1	0.0037	-0.1072	-0.233	0.2251	0.1477	-0.4187	-0.2742	0.1219	-0.1661	-0.1513
CROCCL1	0.0037	-0.1072	-0.233	0.2251	0.1477	-0.4187	-0.2742	0.1219	-0.1661	-0.1513
MST1P2	0.0037	-0.1072	-0.233	0.2251	0.1477	-0.4187	-0.2742	0.1219	-0.1661	-0.1513
ESPNP	-0.0113	0.0418	-0.233	0.8776	0.1477	-0.4187	0.5074	-0.1745	-0.1661	0.1529
CROCC	0.6316	0.801	-0.8803	0.8776	0.7519	-1.011	-0.9223	0.8412	-0.1661	-0.7845
MST1P9	0.6316	0.801	-0.233	0.8776	0.7519	-0.4187	0.5074	0.8412	-0.1661	0.1529
MFAP2	0.2959	-0.0111	-0.2103	0.5947	0.1732	-0.3574	-0.3133	0.1433	-0.1661	-0.1346
ATP13A2	0.2959	-0.0111	-0.2103	0.5947	0.1732	-0.3574	-0.3133	0.1433	-0.1661	-0.1346
SDHB	0.2959	-0.0111	-0.2103	0.5947	0.1732	-0.3574	-0.3133	0.1433	-0.1661	-0.1346
PADI2	0.2959	-0.0111	-0.2103	0.5947	0.1732	-0.3574	-0.3133	0.1433	-0.1661	-0.1346
PADI1	0.2959	-0.0111	-0.2103	0.1633	0.1732	-0.3574	-0.3133	0.1433	-0.1661	-0.1346
PADI3	0.2959	-0.0111	-0.2103	0.1633	0.1732	-0.3574	-0.3133	0.1433	-0.1661	-0.1346
PADI4	0.2959	-0.0111	-0.2103	0.1633	0.1732	-0.3574	-0.3133	0.1433	-0.1661	-0.1346
PADI6	0.2959	-0.0111	-0.2103	0.1633	0.1732	-0.3574	-0.3133	0.1433	-0.1661	-0.1346
RCC2	0.2959	-0.0111	-0.2103	0.1633	0.1732	-0.3574	-0.3133	0.1433	-0.1661	-0.1346
ARHGEF10L	0.2959	-0.0111	-0.2103	0.1633	0.1732	-0.3574	-0.3133	0.1433	-0.1661	-0.1346
ACTL8	0.2959	-0.0111	-0.2103	0.1633	0.1732	-0.3574	-0.3133	0.1433	-0.1661	-0.1346
IGSF21	0.2959	-0.0111	-0.2103	0.1633	0.1732	-0.3574	-0.3133	0.1433	-0.1661	-0.1346
KLHDC7A	0.2959	-0.0111	-0.2103	0.1633	0.1732	-0.3574	-0.3133	0.1433	-0.1661	-0.1346
PAX7	-0.6207	-0.0111	-0.2103	0.1633	0.1732	-0.3574	-0.3133	0.1433	-0.1661	-0.1346
TAS1R2	-0.6207	-0.0111	-0.2103	0.1633	0.1732	-0.3574	-0.3133	0.1433	-0.1661	-0.1346
ALDH4A1	-0.6207	-0.0111	-0.2103	0.1633	0.1732	-0.3574	-0.3133	0.1433	-0.1661	-0.1346
MIR1290	-0.6207	-0.0111	-0.2103	0.1633	0.1732	-0.3574	-0.3133	0.1433	-0.1661	-0.1346
IFFO2	-0.6207	-0.0733	-0.2103	0.1633	0.1732	-0.3574	-0.3133	0.1433	-0.1661	-0.1346
UBR4	-0.6207	-0.0733	-0.2103	0.1633	0.1732	-0.3574	-0.3133	0.1433	-0.1661	-0.1346
KIAA0090	-0.6207	-0.0733	-0.2103	0.1633	0.1732	-0.3574	-0.3133	0.1433	-0.1661	-0.1346
MRTO4	-0.6207	-0.0733	-0.2103	0.1633	0.1732	-0.3574	-0.3133	0.1433	-0.1661	-0.1346
AKR7L	-0.6207	-0.0733	-0.2103	0.1633	0.1732	-0.3574	-0.3133	0.1433	-0.1661	-0.1346
AKR7A3	-0.6207	-0.0733	-0.2103	0.1633	0.1732	-0.3574	-0.3133	0.1433	-0.1661	-0.1346
AKR7A2	-0.6207	-0.0733	-0.2103	0.1633	0.1732	-0.3574	-0.3133	0.1433	-0.1661	-0.1346
PQLC2	-0.6207	-0.0733	-0.2103	0.1633	0.1732	-0.3574	-0.3133	0.1433	-0.1661	-0.1346
CAPZB	-0.6207	-0.0733	-0.2103	0.1633	0.1732	-0.3574	-0.3133	0.1433	-0.1661	-0.1346
C1orf151	-0.6207	-0.0733	-0.2103	0.1633	0.4973	-0.3574	-0.3133	0.1433	-0.1661	-0.1346
NBL1	-0.6207	-0.0733	-0.2103	0.1633	0.4973	-0.3574	-0.3133	0.1433	-0.1661	-0.1346
HTR6	-0.6207	-0.0733	-0.2103	0.1633	0.4973	-0.3574	-0.3133	0.1433	-0.1661	-0.1346
TMCO4	-0.6207	-0.0733	-0.2103	0.1633	0.4973	-0.3574	-0.3133	0.1433	-0.1661	-0.1346
RNF186	-0.6207	-0.0733	-0.2103	0.1633	0.4973	-0.3574	-0.3133	0.1433	-0.1661	-0.1346
OTUD3	-0.6207	-0.0733	-0.2103	0.1633	0.4973	-0.3574	-0.3133	0.1433	-0.1661	-0.1346
PLA2G2E	-0.6207	-0.0733	-0.2103	0.1633	0.4973	-0.3574	-0.3133	0.1433	-0.1661	-0.1346
PLA2G2A	-0.6207	-0.0733	-0.2103	0.1551	0.4973	-0.3574	-0.3133	0.1433	-0.1661	-0.1346
PLA2G5	-0.6207	-0.0733	-0.2103	0.1551	0.4973	-0.3574	-0.3133	0.1433	-0.1661	-0.1346
PLA2G2D	-0.6207	-0.0733	-0.2103	0.1551	0.4973	-0.3574	-0.3133	0.1433	-0.1661	-0.1346
PLA2G2F	-0.6207	-0.0733	-0.2103	0.1551	0.4973	-0.3574	-0.3133	0.1433	-0.1661	-0.1346
PLA2G2C	-0.6207	-0.0733	-0.2103	0.1551	0.4973	-0.3574	-0.3133	0.1433	-0.1661	-0.1346
UBXN10	-0.6207	-0.0733	-0.2103	0.1551	0.4973	-0.3574	-0.3133	0.1433	-0.1661	-0.1346
VWA5B1	-0.6207	-0.0733	-0.2103	0.1551	0.4973	-0.3574	-0.3133	0.1433	-0.1661	-0.1346
CAMK2N1	-0.6207	-0.0733	-0.2103	0.1551	0.4973	-0.3574	-0.3133	0.1433	-0.1661	-0.1346
MUL1	-0.6207	-0.0733	-0.2103	0.1551	0.4973	-0.3574	-0.3133	0.1433	-0.1661	-0.1346
FAM43B	-0.6207	-0.0733	-0.2103	0.1551	0.4973	-0.3574	-0.3133	0.1433	-0.1661	-0.1346
CDA	-0.6207	-0.0733	-0.2103	0.1551	0.4973	-0.3574	-0.3133	0.1433	-0.1661	-0.1346
PINK1	-0.6207	-0.0733	-0.2103	0.1551	0.4973	-0.3574	-0.3133	0.1433	-0.1661	-0.1346
DDOST	-0.6207	-0.0733	-0.2103	0.1551	0.4973	-0.3574	-0.3133	0.1433	-0.1661	-0.1346
KIF17	-0.6207	-0.0733	-0.2103	0.1551	0.4973	-0.3574	-0.3133	0.1433	-0.1661	-0.1346
SH2D5	-0.6207	-0.0733	-0.2103	0.1551	0.4973	-0.3574	-0.3133	0.1433	-0.1661	-0.1346
HP1BP3	-0.6207	-0.0733	-0.2103	0.1551	0.4973	-0.3574	-0.3133	0.1433	-0.1661	-0.1346
EIF4G3	-0.6207	-0.0733	-0.2103	0.1551	0.4973	-0.3574	-0.3133	0.1433	-0.1661	-0.1346
MIR1256	-0.6207	-0.0733	-0.2103	0.1551	0.4973	-0.3574	-0.3133	0.1433	-0.1661	-0.1346
ECE1	-0.6207	-0.0733	-0.2103	0.1551	0.4973	-0.3574	-0.3133	0.1433	-0.1661	-0.1346
NBPF3	-0.6207	-0.0733	-0.2103	0.1551	-0.3871	-0.3574	-0.3133	0.1433	-0.1661	-0.1346
ALPL	-0.6207	-0.0733	-0.2103	0.1551	-0.3871	-0.3574	-0.3133	0.1433	-0.1661	-0.1346
RAP1GAP	-0.6207	-0.0733	-0.2103	0.1551	-0.3871	-0.3574	-0.3133	0.1433	-0.1661	-0.1346
USP48	-0.6207	-0.0733	-0.2103	0.1551	-0.3871	-0.3574	-0.3133	0.1433	-0.1661	-0.1346
LDLRAD2	-0.6207	-0.0733	-0.2103	0.1551	-0.3871	-0.3574	-0.3133	0.1433	-0.1661	-0.1346
HSPG2	-0.6207	-0.0733	-0.2103	0.1551	-0.3871	-0.3574	-0.3133	0.1433	-0.1661	-0.1346
CELA3B	-0.6207	-0.0733	-0.2103	0.1551	-0.3871	-0.3574	-0.3133	0.1433	-2.6	-0.1346
CELA3A	-0.6207	-0.0733	-0.2103	0.1551	-0.3871	-0.3574	-0.3133	0.1433	-2.6	-0.1346
HSPC157	-0.6207	-0.0733	-0.2103	0.1551	-0.3871	-0.3574	-0.2744	0.1433	-0.1546	-0.1346
CDC42	-0.6207	-0.0733	-0.2103	0.1551	-0.3871	-0.3574	-0.2744	0.1433	-0.1546	-0.1346
WNT4	-0.6207	-0.0733	-0.2103	0.1551	-0.3871	-0.3574	-0.2744	0.1433	-0.1546	-0.1346
ZBTB40	-0.6207	-0.0733	-0.2103	0.1551	-0.3871	-0.3574	-0.2744	0.1433	-0.1546	-0.1346
EPHA8	-0.6207	-0.0733	-0.2103	0.1551	-0.3871	-0.3574	-0.2744	0.1433	-0.1546	-0.1346
C1QA	-0.6207	-0.0733	-0.2103	0.1551	-0.3871	-0.3574	-0.2744	0.1433	-0.1546	-0.1346
C1QC	-0.6207	-0.0733	-0.2103	0.1551	-0.3871	-0.3574	-0.2744	0.1433	-0.1546	-0.1346
C1QB	-0.6207	-0.0733	-0.2103	0.1551	-0.3871	-0.3574	-0.2744	0.1433	-0.1546	-0.1346
EPHB2	-0.6207	-0.0733	-0.2103	0.1551	-0.3871	-0.3574	-0.2744	0.1433	-0.1546	-0.1346
KDM1A	-0.6207	-0.0733	-0.2103	0.1551	-0.3871	-0.3574	-0.2744	0.1433	-0.1546	-0.1346
LUZP1	-0.6207	-0.0733	-0.2103	0.1551	-0.3871	-0.3574	-0.2744	0.1433	-0.1546	-0.1346
HTR1D	-0.6207	-0.0733	-0.2103	0.1551	-0.3871	-0.3574	-0.2744	0.1433	-0.1546	-0.1346
HNRNPR	-0.6207	-0.0733	-0.2103	0.1551	-0.3871	-0.3574	-0.2744	0.1433	-0.1546	-0.1346
ZNF436	-0.6207	-0.0733	-0.2103	0.1551	-0.3871	-0.3574	-0.2744	0.1433	-0.1546	-0.1346
C1orf213	-0.6207	-0.0733	-0.2103	0.1551	-0.3871	-0.3574	-0.2744	0.1433	-0.1546	-0.1346
TCEA3	-0.6207	-0.0733	-0.2103	0.1551	-0.3871	-0.3574	-0.2744	0.1433	-0.1546	-0.1346
ASAP3	-0.6207	-0.0733	-0.2103	0.1551	-0.3871	-0.3574	-0.2744	0.1433	-0.1546	-0.1346
E2F2	-0.6207	-0.0733	-0.2103	0.1551	-0.3871	-0.3574	-0.2744	0.1433	-0.1546	-0.1346
ID3	-0.6207	-0.0733	-0.2103	0.1551	-0.3871	-0.3574	-0.2744	0.1433	-0.1546	-0.1346
MDS2	-0.6207	-0.0733	-0.2103	0.1551	-0.3871	-0.3574	-0.2744	0.1433	-0.1546	-0.1346
RPL11	-0.6207	-0.0733	-0.2103	0.1551	-0.3871	-0.3574	-0.2744	0.1433	-0.1546	-0.1346
TCEB3	-0.6207	-0.0733	-0.2103	0.1551	-0.3871	-0.3574	-0.2744	0.1433	-0.1546	-0.1346
C1orf128	-0.6207	-0.0733	-0.2103	0.1551	-0.3871	-0.3574	-0.2744	0.1433	-0.1546	-0.1346
LYPLA2	-0.6207	-0.0733	-0.2103	0.1551	-0.3871	-0.3574	-0.2744	0.1433	-0.1546	-0.1346
GALE	-0.6207	-0.0733	-0.2103	0.1551	-0.3871	-0.3574	-0.2744	0.1433	-0.1546	-0.1346
HMGCL	-0.6207	-0.0733	-0.2103	0.1551	-0.3871	-0.3574	-0.2744	0.1433	-0.1546	-0.1346
FUCA1	-0.6207	-0.0733	-0.2103	0.1551	-0.3871	-0.3574	-0.2744	0.1433	-0.1546	-0.1346
CNR2	-0.6207	-0.0733	-0.2103	0.1551	-0.3871	-0.3574	-0.2744	0.1433	-0.1546	-0.1346
PNRC2	-0.6207	-0.0733	-0.2103	0.1551	-0.3871	-0.3574	-0.2744	0.1433	-0.1546	-0.1346
SFRS13A	-0.6207	-0.0733	-0.2103	0.1551	-0.3871	-0.3574	-0.2744	0.1433	-0.1546	-0.1346
MYOM3	-0.6207	-0.0733	-0.2103	0.1551	-0.3871	-0.3574	-0.2744	0.1433	-0.1546	-0.1346
IL22RA1	-0.6207	-0.0733	-0.2103	0.1551	-0.3871	-0.3574	-0.2744	0.1433	-0.1546	-0.1346
IL28RA	-0.6207	-0.0733	-0.2103	0.1551	-0.3871	-0.3574	-0.2744	0.1433	-0.1546	-0.1346
LOC284632	-0.6207	-0.0733	-0.2103	0.1551	-0.3871	-0.3574	-0.2744	0.1433	-0.1546	-0.1346
GRHL3	-0.6207	-0.0733	-0.2103	0.1551	-0.3871	-0.3574	-0.2744	0.1433	-0.1546	-0.1346
C1orf201	-0.6207	-0.0733	-0.2103	0.1551	-0.3871	-0.3574	-0.2744	0.1433	-0.1546	-0.1346
NIPAL3	-0.6207	-0.0733	-0.2103	0.1551	-0.3871	-0.3574	-0.2744	0.1433	-0.1546	-0.1346
RCAN3	-0.6207	-0.0733	-0.2103	0.1551	-0.3871	-0.3574	-0.2744	0.1433	-0.1546	-0.1346
C1orf130	-0.6207	-0.0733	-0.2103	0.1551	-0.3871	-0.3574	-0.2744	0.1433	-0.1546	-0.1346
SRRM1	-0.6207	-0.0733	-0.2103	0.1551	-0.3871	-0.3574	-0.2744	0.1433	-0.1546	-0.1346
CLIC4	-0.6207	-0.0733	-0.2103	0.1551	-0.3871	-0.3574	-0.2744	0.1433	-0.1546	-0.1346
RUNX3	-0.6207	-0.0733	-0.2103	0.1551	-0.3871	-0.3574	-0.2744	0.1433	-0.1546	-0.1346
SYF2	-0.6207	-0.0733	-0.2103	0.1551	-0.3871	-0.3574	-0.2744	0.1856	-0.1546	-0.09751
C1orf63	-0.6207	-0.0733	-0.2103	0.1551	-0.3871	-0.3574	-0.2744	0.1856	-0.1546	-0.09751
RHD	-0.6207	-0.0733	0.4127	-0.3982	-0.3871	-0.3574	0.0419	0.1856	0.4647	-0.164
TMEM50A	-0.6207	-0.0733	-0.2433	-0.3982	-0.3871	-0.3574	0.0419	0.1222	-0.1686	-0.164
RHCE	-0.6207	-0.0733	-0.2433	-0.3982	-0.3871	-0.3574	-0.3228	0.1222	-0.1686	-0.164
TMEM57	-0.6207	-0.0733	-0.2433	-0.3982	-0.3871	-0.3574	-0.3228	0.1222	-0.1686	-0.164
LDLRAP1	-0.6207	-0.0733	-0.2433	-0.3982	-0.3871	-0.3574	-0.3228	0.1222	-0.1686	-0.164
MAN1C1	-0.6207	-0.0733	-0.2433	-0.3982	-0.3871	-0.3574	-0.3228	0.1222	-0.1686	-0.164
SEPN1	-0.6207	-0.0733	-0.2433	-0.3982	-0.3871	-0.3574	-0.3228	0.1222	-0.1686	-0.164
FAM54B	-0.6207	-0.0733	-0.2433	-0.3982	-0.3871	-0.3574	-0.3228	0.1222	-0.1686	-0.164
LOC646471	-0.6207	-0.0733	-0.2433	-0.3982	-0.3871	-0.3574	-0.3228	0.1222	-0.1686	-0.164
C1orf135	-0.6207	-0.0733	-0.2433	-0.3982	-0.3871	-0.3574	-0.3228	0.1222	-0.1686	-0.164
PAQR7	-0.6207	-0.0733	-0.2433	-0.3982	-0.3871	-0.3574	-0.3228	0.1222	-0.1686	-0.164
STMN1	-0.6207	-0.0733	-0.2433	-0.3982	-0.3871	-0.3574	-0.3228	0.1222	-0.1686	-0.164
PAFAH2	-0.6207	-0.0733	-0.2433	-0.3982	-0.3871	-0.3574	-0.3228	0.1222	-0.1686	-0.164
EXTL1	-0.6207	-0.0733	-0.2433	-0.3982	-0.3871	-0.3574	-0.3228	0.1222	-0.1686	-0.164
SLC30A2	-0.6207	-0.0733	-0.2433	-0.3982	-0.3871	-0.3574	-0.3228	0.1222	-0.1686	-0.164
TRIM63	-0.6207	-0.0733	-0.2433	-0.3982	-0.3871	-0.3574	-0.3228	0.1222	-0.1686	-0.164
PDIK1L	-0.6207	-0.0733	-0.2433	-0.3982	-0.3871	-0.3574	-0.3228	0.1222	-0.1686	-0.164
GRRP1	-0.6207	-0.0733	-0.2433	-0.3982	-0.3871	-0.3574	-0.3228	0.1222	-0.1686	-0.164
ZNF593	-0.6207	-0.0733	-0.2433	-0.3982	-0.3871	-0.3574	-0.3228	0.1222	-0.1686	-0.164
CNKSR1	-0.6207	-0.0733	-0.2433	-0.3982	-0.3871	-0.3574	-0.3228	0.1222	-0.1686	-0.164
CATSPER4	-0.6207	-0.0733	-0.2433	-0.3982	-0.3871	-0.3574	-0.3228	0.1222	-0.1686	-0.164
CCDC21	-0.6207	-0.0733	-0.2433	-0.3982	-0.3871	-0.3574	-0.3228	0.1222	-0.1686	-0.164
SH3BGRL3	-0.6207	-0.0733	-0.2433	-0.3982	-0.3871	-0.3574	-0.3228	0.1222	-0.1686	-0.164
UBXN11	-0.6207	-0.0733	-0.2433	-0.3982	-0.3871	-0.3574	-0.3228	0.1222	-0.1686	-0.164
CD52	-0.6207	-0.0733	-0.2433	-0.3982	-0.3871	-0.3574	-0.3228	0.1222	-0.1686	-0.164
AIM1L	-0.6207	-0.0733	-0.2433	-0.3982	-0.3871	-0.3574	-0.3228	0.1222	-0.1686	-0.164
ZNF683	-0.6207	-0.0733	-0.2433	-0.3982	-0.3871	-0.3574	-0.3228	0.1222	-0.1686	-0.164
LIN28A	-0.6207	-0.0733	-0.2433	-0.3982	-0.3871	-0.3574	-0.3228	0.1222	-0.1686	-0.164
DHDDS	-0.6207	-0.0733	-0.2433	-0.3982	-0.3871	-0.3574	-0.3228	0.1222	-0.1686	-0.164
HMGN2	-0.6207	-0.0733	-0.2433	-0.3982	-0.3871	-0.3574	-0.3228	0.1222	-0.1686	-0.164
RPS6KA1	-0.6207	-0.0733	-0.2433	-0.3982	-0.3871	-0.3574	-0.3228	0.1222	-0.1686	-0.164
MIR1976	-0.6207	-0.0733	-0.2433	-0.3982	-0.3871	-0.3574	-0.3228	0.1222	-0.1686	-0.164
ARID1A	-0.6207	-0.0733	-0.2433	-0.3982	-0.3871	-0.3574	-0.3228	0.1222	-0.1686	-0.164
PIGV	-0.6207	-0.0733	-0.2433	-0.3982	-0.3871	-0.3574	-0.3228	0.1222	-0.1686	-0.164
ZDHHC18	-0.6207	-0.0733	-0.2433	-0.3982	-0.3871	-0.3574	-0.3228	0.1222	-0.1686	-0.164
SFN	-0.6207	-0.0733	-0.2433	-0.3982	-0.3871	-0.3574	-0.3228	0.1222	-0.1686	-0.164
GPN2	-0.6207	-0.0733	-0.2433	-0.3982	-0.3871	-0.3574	-0.3228	0.1222	-0.1686	-0.164
GPATCH3	-0.6207	-0.0733	-0.2433	-0.3982	-0.3871	-0.3574	-0.3228	0.1222	-0.1686	-0.164
NR0B2	-0.6207	-0.0733	-0.2433	-0.3982	-0.3871	-0.3574	-0.3228	0.1222	-0.1686	-0.164
NUDC	-0.6207	-0.0733	-0.2433	-0.3982	-0.3871	-0.3574	-0.3228	0.1222	-0.1686	-0.164
C1orf172	-0.6207	-0.0733	-0.2433	-0.3982	-0.3871	-0.3574	-0.3228	0.1222	-0.1686	-0.164
TRNP1	-0.6207	-0.0733	-0.2433	-0.3982	-0.3871	-0.3574	-0.3228	0.1222	-0.1686	-0.164
FAM46B	-0.6207	-0.0733	-0.2433	-0.3982	-0.3871	-0.3574	-0.3228	0.1222	-0.1686	-0.164
SLC9A1	-0.6207	-0.0733	-0.2433	-0.3982	-0.3871	-0.3574	-0.3228	0.1222	-0.1686	-0.164
WDTC1	-0.6207	-0.0733	-0.2433	-0.3982	-0.3871	-0.3574	-0.3228	0.1222	-0.1686	-0.164
TMEM222	-0.6207	-0.0733	-0.2433	-0.3982	-0.3871	-0.3574	-0.3228	0.1222	-0.1686	-0.164
SYTL1	-0.6207	-0.0733	-0.2433	-0.3982	-0.3871	-0.3574	-0.3228	0.1222	-0.1686	-0.164
MAP3K6	-0.6207	-0.0733	-0.2433	-0.3982	-0.3871	-0.3574	-0.3228	0.1222	-0.1686	-0.164
FCN3	-0.6207	-0.0733	-0.2433	-0.3982	-0.3871	-0.3574	-0.3228	0.1222	-0.1686	-0.164
CD164L2	-0.6207	-0.0733	-0.2433	-0.3982	-0.3871	-0.3574	-0.3228	0.1222	-0.1686	-0.164
GPR3	-0.6207	-0.0733	-0.2433	-0.3982	-0.3871	-0.3574	-0.3228	0.1222	-0.1686	-0.164
WASF2	-0.6207	-0.0733	-0.2433	-0.3982	-0.3871	-0.3574	-0.3228	0.1222	-0.1686	-0.164
AHDC1	-0.6207	-0.0733	-0.2433	-0.3982	-0.3871	-0.3574	-0.3228	0.1222	-0.1686	-0.164
FGR	-0.6207	-0.0733	-0.2433	-0.3982	-0.3871	-0.3574	-0.3228	0.1222	-0.1686	-0.164
IFI6	-0.6207	-0.0733	-0.2433	-0.3982	-0.3871	-0.3574	-0.3228	0.1222	-0.1686	-0.164
FAM76A	-0.6207	-0.0733	-0.2433	-0.3982	-0.3871	-0.3574	-0.3228	0.1222	-0.1686	-0.164
STX12	-0.6207	-0.0733	-0.2433	-0.3982	-0.3871	-0.3574	-0.3228	0.1222	-0.1686	-0.164
PPP1R8	-0.6207	-0.0733	-0.2433	-0.3982	-0.3871	-0.3574	-0.3228	0.1222	-0.1686	-0.164
SCARNA1	-0.6207	-0.0733	-0.2433	-0.3982	-0.3871	-0.3574	-0.3228	0.1222	-0.1686	-0.164
C1orf38	-0.6207	-0.0733	-0.2433	-0.3982	-0.3871	-0.3574	-0.3228	0.1222	-0.1686	-0.164
RPA2	-0.6207	-0.0733	-0.2433	-0.3982	-0.3871	-0.3574	-0.3228	0.1222	-0.1686	-0.164
SMPDL3B	-0.6207	-0.0733	-0.2433	-0.3982	-0.3871	-0.3574	-0.3228	0.1222	-0.1686	-0.164
XKR8	-0.6207	-0.0733	-0.2433	-0.3982	-0.3871	-0.3574	-0.3228	0.1222	-0.1686	-0.164
EYA3	-0.6207	-0.0733	-0.2433	-0.3982	-0.3871	-0.3574	-0.3228	0.1222	-0.1686	-0.164
LOC653566	-0.6207	-0.0733	-0.2433	-0.3982	-0.3871	-0.3574	-0.3228	0.1222	-0.1686	-0.164
PTAFR	-0.6207	-0.0733	-0.2433	-0.3982	-0.3871	-0.3574	-0.3228	0.1222	-0.1686	-0.164
DNAJC8	-0.6207	-0.0733	-0.2433	-0.3982	-0.3871	-0.3574	-0.3228	0.1222	-0.1686	-0.164
ATPIF1	-0.6207	-0.0733	-0.2433	-0.3982	-0.3871	-0.3574	-0.3228	0.1222	-0.1686	-0.164
SESN2	-0.6207	-0.0733	-0.2433	-0.3982	-0.3871	-0.3574	-0.3228	0.1222	-0.1686	-0.164
MED18	-0.6207	-0.0733	-0.2433	-0.3982	-0.3871	-0.3574	-0.3228	0.1222	-0.1686	-0.164
PHACTR4	-0.6207	-0.0733	-0.2433	-0.3982	-0.3871	-0.3574	-0.3228	0.1222	-0.1686	-0.164
SNHG3-RCC1	-0.6207	-0.0733	-0.2433	-0.3982	-0.3871	-0.3574	-0.3228	0.1222	-0.1686	-0.164
SNHG3	-0.6207	-0.0733	-0.2433	-0.3982	-0.3871	-0.3574	-0.3228	0.1222	-0.1686	-0.164
RCC1	-0.6207	-0.0733	-0.2433	-0.3982	-0.3871	-0.3574	-0.3228	0.1222	-0.1686	-0.164
TRNAU1AP	-0.6207	-0.0733	-0.2433	-0.3982	-0.3871	-0.3574	-0.3228	0.1222	-0.1686	-0.164
SNHG12	-0.6207	-0.0733	-0.2433	-0.3982	-0.3871	-0.3574	-0.3228	0.1222	-0.1686	-0.164
SNORD99	-0.6207	-0.0733	-0.2433	-0.3982	-0.3871	-0.3574	-0.3228	0.1222	-0.1686	-0.164
SNORA61	-0.6207	-0.0733	-0.2433	-0.3982	-0.3871	-0.3574	-0.3228	0.1222	-0.1686	-0.164
SNORA44	-0.6207	-0.0733	-0.2433	-0.3982	-0.3871	-0.3574	-0.3228	0.1222	-0.1686	-0.164
SNORA16A	-0.6207	-0.0733	-0.2433	-0.3982	-0.3871	-0.3574	-0.3228	0.1222	-0.1686	-0.164
RAB42	-0.6207	-0.0733	-0.2433	-0.3982	-0.3871	-0.3574	-0.3228	0.1222	-0.1686	-0.164
TAF12	-0.6207	-0.0733	-0.2433	-0.3982	-0.3871	-0.3574	-0.3228	0.1222	-0.1686	-0.164
RNU11	-0.6207	-0.0733	-0.2433	-0.3982	-0.3871	-0.3574	-0.3228	0.1222	-0.1686	-0.164
GMEB1	-0.6207	-0.0733	-0.2433	-0.3982	-0.3871	-0.3574	-0.3228	0.1222	-0.1686	-0.164
YTHDF2	-0.6207	-0.0733	-0.2433	-0.3982	-0.3871	-0.3574	-0.3228	0.1222	-0.1686	-0.164
OPRD1	-0.6207	-0.0733	-0.2433	-0.3982	-0.3871	-0.3574	-0.3228	0.1222	-0.1686	-0.164
EPB41	-0.6207	-0.0733	-0.2433	-0.3982	-0.3871	-0.3574	-0.3228	0.1222	-0.1686	-0.164
TMEM200B	-0.6207	-0.0733	-0.2433	-0.3982	-0.3871	-0.3574	-0.3228	0.1222	-0.1686	-0.164
SFRS4	-0.6207	-0.0733	-0.2433	-0.3982	-0.3871	-0.3574	-0.3228	0.1222	-0.1686	-0.164
MECR	-0.6207	-0.0733	-0.2433	-0.3982	-0.3871	-0.3574	-0.3228	0.1222	-0.1686	-0.164
PTPRU	-0.6207	-0.0733	-0.2433	-0.3982	-0.3871	-0.3574	-0.3228	0.1222	-0.1686	-0.164
MATN1	0.3314	-0.0733	-0.2433	-0.3746	-0.3871	-0.3574	-0.2997	0.1222	-0.1826	-0.1479
LAPTM5	0.3314	-0.0733	-0.2433	-0.3746	-0.3871	-0.3574	-0.2997	0.1222	-0.1826	-0.1479
SDC3	0.3314	-0.0733	-0.2433	-0.3746	-0.3871	-0.3574	-0.2997	0.1222	-0.1826	-0.1479
PUM1	0.3314	-0.0733	-0.2433	-0.3746	-0.3871	-0.3574	-0.2997	0.1222	-0.1826	-0.1479
SNORD103A	0.3314	-0.0733	-0.2433	-0.3746	-0.3871	-0.3574	-0.2997	0.1222	-0.1826	-0.1479
SNORD85	0.3314	-0.0733	-0.2433	-0.3746	-0.3871	-0.3574	-0.2997	0.1222	-0.1826	-0.1479
PRO0611	0.3314	-0.0733	-0.2433	-0.3746	-0.3871	-0.3574	-0.2997	0.1222	-0.1826	-0.1479
NKAIN1	0.3314	-0.0733	-0.2433	-0.3746	-0.3871	-0.3574	-0.2997	0.1222	-0.1826	-0.1479
SNRNP40	0.3314	-0.0733	-0.2433	-0.3746	-0.3871	-0.3574	-0.2997	0.1222	-0.1826	-0.1479
ZCCHC17	0.3314	-0.0733	-0.2433	-0.3746	-0.3871	-0.3574	-0.2997	0.1222	-0.1826	-0.1479
FABP3	0.3314	-0.0733	-0.2433	-0.3746	-0.3871	-0.3574	-0.2997	0.1222	-0.1826	-0.1479
SERINC2	0.3314	-0.0733	-0.2433	-0.3746	-0.3871	-0.3574	-0.2997	0.1222	-0.1826	-0.1479
LOC284551	0.3314	-0.0733	-0.2433	-0.3746	-0.3871	-0.3574	-0.2997	0.1222	-0.1826	-0.1479
TINAGL1	0.3314	-0.0733	-0.2433	-0.3746	-0.3871	-0.3574	-0.2997	0.1222	-0.1826	-0.1479
HCRTR1	0.3314	-0.0733	-0.2433	-0.3746	-0.3871	-0.3574	-0.2997	0.1222	-0.1826	-0.1479
PEF1	0.3314	-0.0733	-0.2433	-0.3746	-0.3871	-0.3574	-0.2997	0.1222	-0.1826	-0.1479
COL16A1	0.3314	-0.0733	-0.2433	-0.3746	-0.3871	-0.3574	-0.2997	0.1222	-0.1826	-0.1479
BAI2	0.3314	-0.0733	-0.2433	-0.3746	-0.3871	-0.3574	-0.2997	0.1222	-0.1826	-0.1479
SPOCD1	0.3314	-0.0733	-0.2433	-0.3746	-0.3871	-0.3574	-0.2997	0.1222	-0.1826	-0.1479
PTP4A2	0.3314	-0.0733	-0.2433	-0.3746	-0.3871	-0.3574	-0.2997	0.1222	-0.1826	-0.1479
KHDRBS1	0.3314	-0.0733	-0.2433	-0.3746	-0.3871	-0.3574	-0.2997	0.1222	-0.1826	-0.1479
TMEM39B	0.3314	-0.0733	-0.2433	-0.3746	-0.3871	-0.3574	-0.2997	0.1222	-0.1826	-0.1479
KPNA6	0.3314	-0.0733	-0.2433	-0.3746	-0.3871	-0.3574	-0.2997	0.1222	-0.1826	-0.1479
TXLNA	0.3314	-0.0733	0.1461	-0.3746	-0.3871	-0.3574	-0.2997	0.1222	-0.1826	-0.1479
CCDC28B	0.3314	-0.0733	0.1461	-0.3746	-0.3871	-0.3574	-0.2997	0.1222	-0.1826	-0.1479
IQCC	0.3314	-0.0733	0.1461	-0.3746	-0.3871	-0.3574	-0.2997	0.1222	-0.1826	-0.1479
DCDC2B	0.3314	-0.0733	0.1461	-0.3746	-0.3871	-0.3574	-0.2997	0.1222	-0.1826	-0.1479
C1orf91	0.3314	-0.0733	0.1461	-0.3746	-0.3871	-0.3574	-0.2997	0.1222	-0.1826	-0.1479
EIF3I	0.3314	-0.0733	0.1461	-0.3746	-0.3871	-0.3574	-0.2997	0.1222	-0.1826	-0.1479
MTMR9L	0.3314	-0.0733	0.1461	-0.3746	-0.3871	-0.3574	-0.2997	0.1222	-0.1826	-0.1479
FAM167B	0.3314	-0.0733	0.1461	-0.3746	-0.3871	-0.3574	-0.2997	0.1222	-0.1826	-0.1479
LCK	0.3314	-0.0733	-0.2298	-0.3746	-0.3871	-0.3574	-0.2997	0.1222	-0.1826	-0.1479
HDAC1	0.3314	-0.0733	-0.2298	-0.3746	-0.3871	-0.3574	-0.2997	0.1222	-0.1826	-0.1479
MARCKSL1	0.3314	-0.0733	-0.2298	-0.3746	-0.3871	-0.3574	-0.2997	0.1222	-0.1826	-0.1479
TSSK3	0.3314	-0.0733	-0.2298	-0.3746	-0.3871	-0.3574	-0.2997	0.1222	-0.1826	-0.1479
BSDC1	0.3314	-0.0733	-0.2298	-0.3746	-0.3871	-0.3574	-0.2997	0.1222	-0.1826	-0.1479
ZBTB8B	0.3314	-0.0733	-0.2298	-0.3746	-0.3871	-0.3574	-0.2997	0.1222	-0.1826	-0.1479
ZBTB8A	0.3314	-0.0733	-0.2298	-0.3746	-0.3871	-0.3574	-0.2997	0.1222	-0.1826	-0.1479
ZBTB8OS	0.3314	-0.0733	-0.2298	-0.3746	-0.3871	-0.3574	-0.2997	0.1222	-0.1826	-0.1479
RBBP4	0.3314	-0.0733	-0.2298	-0.3746	-0.3871	-0.3574	-0.2997	0.1222	-0.1826	-0.1479
SYNC	0.3314	-0.0733	-0.2298	-0.3746	-0.3871	-0.3574	-0.2997	0.1222	-0.1826	-0.1479
KIAA1522	0.3314	-0.0733	-0.2298	-0.3746	-0.3871	-0.3574	-0.2997	0.1222	-0.1826	-0.1479
YARS	0.3314	-0.0733	-0.2298	-0.3746	-0.3871	-0.3574	-0.2997	0.1222	-0.1826	-0.1479
S100PBP	0.3314	-0.0733	-0.2298	-0.3746	-0.3871	-0.3574	-0.2997	0.1222	-0.1826	-0.1479
FNDC5	0.3314	-0.0733	-0.2298	-0.3746	-0.3871	-0.3574	-0.2997	0.1222	-0.1826	-0.1479
HPCA	0.3314	-0.0733	-0.2298	-0.3746	-0.3871	-0.3574	-0.2997	0.1222	-0.1826	-0.1479
TMEM54	0.3314	-0.0733	-0.2298	-0.3746	-0.3871	-0.3574	-0.2997	0.1222	-0.1826	-0.1479
RNF19B	0.3314	-0.0733	-0.2298	-0.3746	-0.3871	-0.3574	-0.2997	0.1222	-0.1826	-0.1479
AK2	0.3314	-0.0733	-0.2298	-0.3746	-0.3871	-0.3574	-0.2997	0.1222	-0.1826	-0.1479
ADC	0.3314	-0.0733	-0.2298	-0.3746	-0.3871	-0.3574	-0.2997	0.1222	-0.1826	-0.1479
TRIM62	0.3314	-0.0733	-0.2298	-0.3746	-0.3871	-0.3574	-0.2997	0.1222	-0.1826	-0.1479
ZNF362	0.3314	-0.0733	-0.2298	-0.3746	-0.3871	-0.3574	-0.2997	0.1222	-0.1826	-0.1479
PHC2	0.3314	-0.0733	-0.2298	-0.3746	-0.3871	-0.3574	-0.2997	0.1222	-0.1826	-0.1479
ZSCAN20	0.3314	-0.0733	-0.2298	-0.3746	-0.3871	-0.3574	-0.2997	0.1222	-0.1826	-0.1479
CSMD2	0.3314	-0.0733	-0.2298	-0.3746	-0.3871	-0.3574	-0.2997	0.1222	-0.1826	-0.1479
HMGB4	0.3314	-0.0733	-0.2298	-0.3746	-0.3871	-0.3574	-0.2997	0.1222	-0.1826	-0.1479
C1orf94	0.3314	-0.0733	-0.2298	-0.3746	-0.3871	-0.3574	-0.2997	0.1222	-0.1826	-0.1479
MIR552	0.3314	-0.0733	-0.2298	-0.3746	-0.3871	-0.3574	-0.2997	0.1098	-0.1826	-0.1479
GJB5	0.3314	-0.0733	-0.2298	-0.3746	-0.3871	-0.3574	-0.2997	0.1098	-0.1826	-0.1479
GJB4	0.3314	-0.0733	-0.2298	-0.3746	-0.3871	-0.3574	-0.2997	0.1098	-0.1826	-0.1479
GJB3	0.3314	-0.0733	-0.2298	-0.3746	-0.3871	-0.3574	-0.2997	0.1098	-0.1826	-0.1479
GJA4	0.3314	-0.0733	-0.2298	-0.3746	-0.3871	-0.3574	-0.2997	0.1098	-0.1826	-0.1479
C1orf212	0.3314	-0.0733	-0.2298	-0.3746	-0.3871	-0.3574	-0.2997	0.1098	-0.1826	-0.1479
DLGAP3	0.3314	-0.0733	-0.2298	-0.3746	-0.3871	-0.3574	-0.2997	0.1098	-0.1826	-0.1479
ZMYM6	0.3314	-0.0733	-0.2298	-0.3746	-0.3871	-0.3574	-0.2997	0.1098	-0.1826	-0.1479
ZMYM1	0.3314	-0.0733	-0.2298	-0.3746	-0.3871	-0.3574	-0.2997	0.1098	-0.1826	-0.1479
SFPQ	0.3314	-0.0733	-0.2298	-0.3746	-0.3871	-0.3574	-0.2997	0.1098	-0.1826	-0.1479
ZMYM4	0.3314	-0.0733	-0.2298	-0.3746	-0.3871	-0.3574	-0.2997	0.1098	-0.1826	-0.1479
KIAA0319L	0.3314	-0.0733	-0.2298	-0.3746	-0.3871	-0.3574	-0.2997	0.1098	-0.1826	-0.1479
NCDN	0.3314	-0.0733	-0.2298	-0.3746	-0.3871	-0.3574	-0.2997	0.087	-0.1826	-0.1479
PSMB2	0.3314	-0.0733	-0.2298	-0.3746	-0.3871	-0.3574	-0.2997	0.087	-0.1826	-0.1479
TFAP2E	0.3314	-0.0733	-0.2298	-0.3746	-0.3871	-0.3574	-0.2997	0.087	-0.1826	-0.1479
C1orf216	0.3314	-0.0733	-0.2298	-0.3746	-0.3871	-0.3574	-0.2997	0.087	-0.1826	-0.1479
CLSPN	0.3314	-0.0733	-0.2298	-0.3746	-0.3871	-0.3574	-0.2997	0.087	-0.1826	-0.1479
EIF2C4	0.3314	-0.0733	-0.2298	-0.3746	-0.3871	-0.3574	-0.2997	0.087	-0.1826	-0.1479
EIF2C1	0.3314	-0.0733	-0.2298	-0.3746	-0.3871	-0.3574	-0.2997	0.087	-0.1826	-0.1479
EIF2C3	0.3314	-0.0733	-0.2298	0.1588	-0.3871	-0.3574	-0.2997	0.087	-0.1826	-0.1479
TEKT2	0.3314	-0.0733	-0.2298	0.1588	-0.3871	-0.3574	-0.2997	0.087	-0.1826	-0.1479
ADPRHL2	0.3314	-0.0733	-0.2298	0.1588	-0.3871	-0.3574	-0.2997	0.087	-0.1826	-0.1479
COL8A2	0.3314	-0.0733	-0.2298	0.1588	-0.3871	-0.3574	-0.2997	0.087	-0.1826	-0.1479
TRAPPC3	0.3314	-0.0733	-0.2298	0.1588	-0.3871	-0.3574	-0.2997	0.087	-0.1826	-0.1479
MAP7D1	0.3314	-0.0733	-0.2298	0.1588	-0.3871	-0.3574	-0.2997	0.087	-0.1826	-0.1479
THRAP3	0.3314	-0.0733	-0.2298	0.1588	-0.3871	-0.3574	-0.2997	0.087	-0.1826	-0.1479
C1orf113	0.3314	-0.0733	-0.2298	0.1588	-0.3871	-0.3574	-0.2997	0.087	-0.1826	-0.1479
FAM176B	0.3314	-0.0733	-0.2298	0.1588	-0.3871	-0.3574	-0.2997	0.087	-0.1826	-0.1479
STK40	0.3314	-0.0733	-0.2298	0.1588	-0.3871	-0.3574	-0.2997	0.087	-0.1826	-0.1479
LSM10	0.3314	-0.0733	-0.2298	0.1588	-0.3871	-0.3574	-0.2997	0.087	-0.1826	-0.1479
OSCP1	0.3314	-0.0733	-0.2298	0.1588	-0.3871	-0.3574	-0.2997	0.087	-0.1826	-0.1479
MRPS15	0.3314	-0.0733	-0.2298	0.1588	-0.3871	-0.3574	-0.2997	0.087	-0.1826	-0.1479
CSF3R	0.3314	-0.0733	-0.2298	0.1588	-0.3871	-0.3574	-0.2997	0.087	-0.1826	-0.1479
GRIK3	0.3314	-0.0733	-0.2298	0.1588	-0.3871	-0.3574	-0.2997	0.087	-0.1826	-0.1479
ZC3H12A	0.3314	-0.0733	-0.2298	0.1588	-0.3871	-0.3574	-0.2997	0.123	-0.1826	-0.1479
MEAF6	0.3314	-0.0733	-0.2298	0.1588	-0.3871	-0.3574	-0.2997	0.123	-0.1826	-0.1479
SNIP1	0.3314	-0.0733	-0.2298	0.1588	-0.3871	-0.3574	-0.2997	0.123	-0.1826	-0.1479
DNALI1	0.3314	-0.0733	-0.2298	0.1588	-0.3871	-0.3574	-0.2997	0.123	-0.1826	-0.1479
GNL2	0.3314	-0.0733	-0.2298	0.1588	-0.3871	-0.3574	-0.2997	0.123	-0.1826	-0.1479
RSPO1	0.3314	-0.0733	-0.2298	0.1588	-0.3871	-0.3574	-0.2997	0.123	-0.1826	-0.1479
C1orf109	0.3314	-0.0733	-0.2298	0.1588	-0.3871	-0.3574	-0.2997	0.123	-0.1826	-0.1479
CDCA8	0.3314	-0.0733	-0.2298	0.1588	-0.3871	-0.3574	-0.2997	0.123	-0.1826	-0.1479
EPHA10	0.3314	-0.0733	-0.2298	0.1588	-0.3871	-0.3574	-0.2997	0.123	-0.1826	-0.1479
MANEAL	0.3314	-0.0733	-0.2298	0.1588	-0.3871	-0.3574	-0.2997	0.123	-0.1826	-0.1479
YRDC	0.3314	-0.0733	-0.2298	0.1588	-0.3871	-0.3574	-0.2997	0.123	-0.1826	-0.1479
C1orf122	0.3314	-0.0733	-0.2298	0.1588	-0.3871	-0.3574	-0.2997	0.123	-0.1826	-0.1479
MTF1	0.3314	-0.0733	-0.2298	0.1588	-0.3871	-0.3574	-0.2997	0.123	-0.1826	-0.1479
INPP5B	0.3314	-0.0733	-0.2298	0.1588	-0.3871	-0.3574	-0.2997	0.123	-0.1826	-0.1479
SF3A3	0.3314	-0.0733	-0.2298	0.1588	-0.3871	-0.3574	-0.2997	0.123	-0.1826	-0.1479
FHL3	0.3314	-0.0733	-0.2298	0.1588	-0.3871	-0.3574	-0.2997	0.123	-0.1826	-0.1479
UTP11L	0.3314	-0.0733	-0.2298	0.1588	-0.3871	-0.3574	-0.2997	0.123	-0.1826	-0.1479
POU3F1	0.3314	-0.0733	-0.2298	0.1588	-0.3871	-0.3574	-0.2997	0.123	-0.1826	-0.1479
RRAGC	0.3314	-0.0733	-0.2298	0.1588	-0.3871	-0.3574	-0.2997	0.123	-0.1826	-0.1479
MYCBP	0.3314	-0.0733	-0.2298	0.1588	-0.3871	-0.3574	-0.2997	0.123	-0.1826	-0.1479
GJA9	0.3314	-0.0733	-0.2298	0.1588	-0.3871	-0.3574	-0.2997	0.123	-0.1826	-0.1479
RHBDL2	0.3314	-0.0733	-0.2298	0.1588	-0.3871	-0.3574	-0.2997	0.123	-0.1826	-0.1479
AKIRIN1	0.3314	-0.0733	-0.2298	0.1588	0.551	-0.3574	-0.2997	0.123	-0.1826	-0.1479
NDUFS5	0.3314	-0.0733	-0.2298	0.1588	0.551	-0.3574	-0.2997	0.123	-0.1826	-0.1479
MACF1	0.3314	-0.0733	-0.2298	0.1588	0.551	-0.3574	-0.2997	0.123	-0.1826	-0.1479
KIAA0754	0.3314	-0.0733	-0.2298	0.1588	0.551	-0.3574	-0.2997	0.123	-0.1826	-0.1479
BMP8A	0.3314	-0.0733	-0.2298	0.1588	0.551	-0.3574	-0.2997	0.123	-0.1826	-0.1479
PPIEL	0.3314	-0.0733	-0.2298	0.1588	0.551	-0.3574	-0.2997	0.123	-0.1826	-0.1479
PABPC4	0.3314	-0.0733	-0.2298	0.1588	0.551	-0.3574	-0.2997	0.123	-0.1826	-0.1479
SNORA55	0.3314	-0.0733	-0.2298	0.1588	0.551	-0.3574	-0.2997	0.123	-0.1826	-0.1479
HEYL	0.3314	-0.0733	-0.2298	0.1588	0.551	-0.3574	-0.2997	0.123	-0.1826	-0.1479
NT5C1A	0.3314	-0.0733	-0.2298	0.1588	0.551	-0.3574	-0.2997	0.123	-0.1826	-0.1479
HPCAL4	0.3314	-0.0733	-0.2298	0.1588	0.551	-0.3574	-0.2997	0.123	-0.1826	-0.1479
PPIE	0.3314	-0.0733	-0.2298	0.1588	0.551	-0.3574	-0.2997	0.123	-0.1826	-0.1479
BMP8B	0.3314	-0.0733	-0.2298	0.1588	0.551	-0.3574	-0.2997	0.123	-0.1826	-0.1479
OXCT2	0.3314	-0.0733	-0.2298	0.1588	0.551	-0.3574	-0.2997	0.123	-0.1826	-0.1479
TRIT1	0.3314	-0.0733	-0.2298	0.1588	0.551	-0.3574	-0.2997	0.123	-0.1826	-0.1479
MYCL1	0.3314	-0.0733	-0.2298	0.1588	0.551	-0.3574	-0.2997	0.123	-0.1826	-0.1479
MFSD2A	0.3314	-0.0733	-0.2298	0.1588	0.551	-0.3574	-0.2997	0.123	-0.1826	-0.1479
CAP1	0.3314	-0.0733	-0.2298	0.1588	0.551	-0.3574	-0.2997	0.123	-0.1826	-0.1479
PPT1	0.3314	-0.0733	-0.2298	0.1588	0.551	-0.3574	-0.2997	0.123	-0.1826	-0.1479
RLF	0.3314	-0.0733	-0.2298	0.1588	0.551	-0.3574	-0.2997	0.123	-0.1826	-0.1479
TMCO2	0.3314	-0.0733	-0.2298	0.1588	0.551	-0.3574	-0.2997	0.123	-0.1826	-0.1479
ZMPSTE24	0.3314	-0.0733	-0.2298	0.1588	0.551	-0.3574	-0.2997	0.123	-0.1826	-0.1479
COL9A2	0.3314	-0.0733	-0.2298	0.1588	0.551	-0.3574	-0.2997	0.123	-0.1826	-0.1479
SMAP2	0.3314	-0.0733	-0.2298	0.1588	0.551	-0.3574	-0.2997	0.123	-0.1826	-0.1479
ZNF643	0.3314	-0.0733	-0.2298	0.1588	0.551	-0.3574	-0.2997	0.123	-0.1826	-0.1479
ZNF642	0.3314	-0.0733	-0.2298	0.1588	0.551	-0.3574	-0.2997	0.123	-0.1826	-0.1479
DEM1	0.3314	-0.0733	-0.2298	0.1588	0.551	-0.2767	-0.2997	0.123	-0.1548	-0.1479
ZNF684	0.3314	-0.0733	-0.2298	0.1588	0.551	-0.2767	-0.2997	0.123	-0.1548	-0.1479
RIMS3	0.3314	-0.0733	-0.2298	0.1588	0.551	-0.2767	-0.2997	0.123	-0.1548	-0.1479
LOC100130557	0.3314	-0.0733	-0.2298	0.1588	0.551	-0.2767	-0.2997	0.123	-0.1548	-0.1479
NFYC	0.3314	-0.0733	-0.2298	0.1588	0.551	-0.2767	-0.2997	0.123	-0.1548	-0.1479
MIR30E	0.3314	-0.0733	-0.2298	0.1588	0.551	-0.2767	-0.2997	0.123	-0.1548	-0.1479
MIR30C1	0.3314	-0.0733	-0.2298	0.1588	0.551	-0.2767	-0.2997	0.123	-0.1548	-0.1479
KCNQ4	0.3314	-0.0733	-0.2298	0.1588	0.551	-0.2767	-0.2997	0.123	-0.1548	-0.1479
CITED4	0.3314	-0.0733	-0.2298	0.1588	0.551	-0.2767	-0.2997	0.123	-0.1548	-0.1479
CTPS	0.3314	-0.0733	-0.2298	0.1588	0.551	-0.2767	-0.2997	0.123	-0.1548	-0.1479
SLFNL1	0.3314	-0.0733	-0.2298	0.1588	0.551	-0.2767	-0.2997	0.123	-0.1548	-0.1479
SCMH1	0.3314	-0.0733	-0.2298	0.1588	0.551	-0.2767	-0.2997	0.123	-0.1548	-0.1479
EDN2	0.3314	-0.0733	-0.2298	0.1588	0.551	-0.2767	-0.2997	0.123	-0.1548	-0.1479
HIVEP3	0.3314	-0.0733	-0.2298	0.1588	0.551	-0.2767	-0.2997	0.123	-0.1548	-0.1479
GUCA2B	0.3314	-0.0733	-0.2298	0.1588	0.551	-0.2767	-0.2997	0.123	-0.1548	-0.1479
GUCA2A	0.3314	-0.0733	-0.2298	0.1588	0.551	-0.2767	-0.2997	0.123	-0.1548	-0.1479
FOXJ3	0.3314	-0.0733	-0.2298	0.1588	0.551	-0.2767	-0.2997	0.123	-0.1548	-0.1479
RIMKLA	0.3314	-0.0733	-0.2298	0.1588	0.551	-0.2767	-0.2997	0.123	-0.1548	-0.1479
ZMYND12	0.3314	-0.0733	-0.2298	0.1588	0.551	-0.2767	-0.2997	0.123	-0.1548	-0.1479
PPCS	0.3314	-0.0733	-0.2298	0.1588	0.551	-0.2767	-0.2997	0.123	-0.1548	-0.1479
CCDC30	0.3314	-0.0733	-0.2298	0.1588	0.551	-0.2767	-0.2997	0.123	-0.1548	-0.1479
PPIH	0.3314	-0.0733	-0.2298	0.1588	0.551	-0.2767	-0.2997	0.123	-0.1548	-0.1479
YBX1	0.3314	-0.0733	-0.2298	0.1588	0.551	-0.2767	-0.2997	0.123	-0.1548	-0.1479
CLDN19	0.3314	-0.0733	-0.2298	0.1588	0.551	-0.2767	-0.2997	0.123	-0.1548	-0.1479
LEPRE1	0.3314	-0.0733	-0.2298	0.1588	0.551	-0.2767	-0.2997	0.123	-0.1548	-0.1479
C1orf50	0.3314	-0.0733	-0.2298	0.1588	0.551	-0.2767	-0.2997	0.123	-0.1548	-0.1479
CCDC23	0.3314	-0.0733	-0.2298	0.1588	0.551	-0.2767	-0.2997	0.123	-0.1548	-0.1479
ERMAP	0.3314	-0.0733	-0.2298	0.1588	0.551	-0.2767	-0.2997	0.123	-0.1548	-0.1479
ZNF691	0.3314	-0.0733	-0.2298	0.1588	0.551	-0.2767	-0.2997	0.123	-0.1548	-0.1479
SLC2A1	0.3314	-0.0733	-0.2298	0.1588	0.551	-0.2767	-0.2997	0.123	-0.1548	-0.1479
FAM183A	0.3314	-0.0733	-0.2298	0.1588	0.551	-0.2767	-0.2997	0.123	-0.1548	-0.1479
EBNA1BP2	0.3314	-0.0733	-0.2298	0.1588	0.551	-0.2767	-0.2997	0.123	-0.1548	-0.1479
WDR65	0.3314	-0.0733	-0.2298	0.1588	0.551	-0.2767	-0.2997	0.123	-0.1548	-0.1479
TMEM125	0.3314	-0.0733	-0.2298	0.1588	0.551	-0.2767	-0.2997	0.123	-0.1548	-0.1479
C1orf210	0.3314	-0.0733	-0.2298	0.1588	0.551	-0.2767	-0.2997	0.123	-0.1548	-0.1479
TIE1	0.3314	-0.0733	-0.2298	0.1588	0.551	-0.2767	-0.2997	0.123	-0.1548	-0.1479
MPL	0.3314	-0.0733	-0.2298	0.1588	0.551	-0.2767	-0.2997	0.123	-0.1548	-0.1479
CDC20	0.3314	-0.0733	-0.2298	0.1588	0.551	-0.2767	-0.2997	0.123	-0.1548	-0.1479
ELOVL1	0.3314	-0.0733	-0.2298	0.1588	0.551	-0.2767	-0.2997	0.123	-0.1548	-0.1479
MED8	0.3314	-0.0733	-0.2298	0.1588	0.551	-0.2767	-0.2997	0.123	-0.1548	-0.1479
C1orf84	0.3314	-0.0733	-0.2298	0.1588	0.551	-0.2767	-0.2997	0.123	-0.1548	-0.1479
KIAA0467	0.3314	-0.0733	-0.2298	0.1588	0.551	-0.2767	-0.2997	0.123	-0.1548	-0.1479
HYI	0.3314	-0.0733	-0.2298	0.1588	0.551	-0.2767	-0.2997	0.123	-0.1548	-0.1479
PTPRF	0.3314	-0.0733	-0.2298	0.1588	0.551	-0.2767	-0.2997	0.123	-0.1548	-0.1479
KDM4A	0.3314	-0.0733	-0.2298	0.1588	0.551	-0.2767	-0.2997	0.123	-0.1548	-0.1479
ST3GAL3	0.3314	-0.0733	-0.2298	0.1588	0.551	-0.2767	-0.2997	0.123	-0.1548	-0.1479
ARTN	0.3314	-0.0733	-0.2298	0.1588	0.551	-0.2767	-0.2997	0.123	-0.1548	-0.1479
IPO13	0.3314	-0.0733	-0.2298	0.1588	0.551	-0.2767	-0.2997	0.123	-0.1548	-0.1479
DPH2	0.3314	-0.0733	-0.2298	0.1588	0.551	-0.2767	-0.2997	0.123	-0.1548	-0.1479
ATP6V0B	0.3314	-0.0733	-0.2298	0.1588	0.551	-0.2767	-0.2997	0.123	-0.1548	-0.1479
B4GALT2	0.3314	-0.0733	-0.2298	0.1588	0.551	-0.2767	-0.2997	0.123	-0.1548	-0.1479
SLC6A9	0.3314	-0.0733	-0.2298	0.1588	0.551	-0.2767	-0.2997	0.123	-0.1548	-0.1479
CCDC24	0.3314	-0.0733	-0.2298	0.1588	0.551	-0.2767	-0.2997	0.123	-0.1548	-0.1479
KLF17	0.3314	-0.0733	-0.2298	0.1588	0.551	-0.2767	-0.2997	0.123	-0.1548	-0.1479
DMAP1	0.3314	-0.0733	-0.2298	0.1588	0.551	-0.2767	-0.2997	0.123	-0.1548	-0.1479
ERI3	0.3314	-0.0733	-0.2298	0.1588	0.551	-0.2767	-0.2997	0.123	-0.1548	-0.1479
RNF220	0.3314	-0.0733	-0.2298	0.1588	0.551	-0.2767	-0.2997	0.123	-0.1548	-0.1479
TMEM53	0.3314	-0.0733	-0.2298	0.1588	0.551	-0.2767	-0.2997	0.123	-0.1548	-0.1479
C1orf228	0.3314	-0.0733	-0.2298	0.1588	0.551	-0.2767	-0.2997	0.123	-0.1548	-0.1479
KIF2C	0.3314	-0.0733	-0.2298	0.1588	0.551	-0.2767	-0.2997	0.123	-0.1548	-0.1479
RPS8	0.3314	-0.0733	-0.2298	0.1588	0.551	-0.2767	-0.2997	0.123	-0.1548	-0.1479
SNORD55	0.3314	-0.0733	-0.2298	0.1588	0.551	-0.2767	-0.2997	0.123	-0.1548	-0.1479
SNORD46	0.3314	-0.0733	-0.2298	0.1588	0.551	-0.2767	-0.2997	0.123	-0.1548	-0.1479
SNORD38A	0.3314	-0.0733	-0.2298	0.1588	0.551	-0.2767	-0.2997	0.123	-0.1548	-0.1479
SNORD38B	0.3314	-0.0733	-0.2298	0.1588	0.551	-0.2767	-0.2997	0.123	-0.1548	-0.1479
BEST4	0.3314	-0.0733	-0.2298	0.1588	0.551	-0.2767	-0.2997	0.123	-0.1548	-0.1479
PLK3	0.3314	-0.0733	-0.2298	0.1588	0.551	-0.2767	-0.2997	0.123	-0.1548	-0.1479
TCTEX1D4	0.3314	-0.0733	-0.2298	0.1588	0.551	-0.2767	-0.2997	0.123	-0.1548	-0.1479
BTBD19	0.3314	-0.0733	-0.2298	0.1588	0.551	-0.2767	-0.2997	0.123	-0.1548	-0.1479
PTCH2	0.3314	-0.0733	-0.2298	0.1588	0.551	-0.2767	-0.2997	0.123	-0.1548	-0.1479
EIF2B3	0.3314	-0.0733	-0.2298	0.1588	0.551	-0.2767	-0.2997	0.123	-0.1548	-0.1479
HECTD3	0.3314	-0.0733	-0.2298	0.1588	0.551	-0.2767	-0.2997	0.123	-0.1548	-0.1479
UROD	0.3314	-0.0733	-0.2298	0.1588	0.551	-0.2767	-0.2997	0.123	-0.1548	-0.1479
ZSWIM5	0.3314	-0.0733	-0.2298	0.1588	0.551	-0.2767	-0.2997	0.123	-0.1548	-0.1479
LOC400752	0.3314	-0.0733	-0.2298	0.1588	0.551	-0.2767	-0.2997	0.123	-0.1548	-0.1479
HPDL	0.3314	-0.0733	-0.2298	0.1588	0.551	-0.2767	-0.2997	0.123	-0.1548	-0.1479
MUTYH	0.3314	-0.0733	-0.2298	0.1588	0.551	-0.2767	-0.2997	0.123	-0.1548	-0.1479
TOE1	0.3314	-0.0733	-0.2298	0.1588	0.551	-0.2767	-0.2997	0.123	-0.1548	-0.1479
TESK2	0.3314	-0.0733	-0.2298	0.1588	0.551	-0.2767	-0.2997	0.123	-0.1548	-0.1479
CCDC163P	0.3314	-0.0733	-0.2298	0.1588	0.551	-0.2767	-0.2997	0.123	-0.1548	-0.1479
MMACHC	0.3314	-0.0733	-0.2298	0.1588	0.551	-0.2767	-0.2997	0.123	-0.1548	-0.1479
PRDX1	0.3314	-0.0733	-0.2298	0.1588	0.551	-0.2767	-0.2997	0.123	-0.1548	-0.1479
AKR1A1	0.3314	-0.0733	-0.2298	0.1588	0.551	-0.2767	-0.2997	0.123	-0.1548	-0.1479
NASP	0.3314	-0.0733	-0.2298	0.1588	0.551	-0.2767	-0.2997	0.123	-0.1548	-0.1479
CCDC17	0.3314	-0.0733	-0.2298	0.1588	0.551	-0.2767	-0.2997	0.123	-0.1548	-0.1479
GPBP1L1	0.3314	-0.0733	-0.2298	0.1588	0.551	-0.2767	-0.2997	0.123	-0.1548	-0.1479
RPS15AP10	0.3314	-0.0733	-0.2298	0.1588	0.551	-0.2767	-0.2997	0.123	-0.1548	-0.1479
TMEM69	0.3314	-0.0733	-0.2298	0.1588	0.551	-0.2767	-0.2997	0.123	-0.1548	-0.1479
IPP	0.3314	-0.0733	-0.2298	0.1588	0.551	-0.2767	-0.2997	0.123	-0.1548	-0.1479
MAST2	0.3314	-0.0733	-0.2298	0.1588	0.551	-0.2767	-0.2997	0.123	-0.1548	-0.1479
PIK3R3	-0.0716	-0.0733	-0.2298	0.1588	0.551	-0.2767	-0.2997	0.123	-0.1548	-0.1479
TSPAN1	-0.0716	-0.0733	-0.2298	0.1588	0.551	-0.2767	-0.2997	0.123	-0.1548	-0.1479
POMGNT1	0.2661	-0.0733	-0.2298	0.1588	0.551	-0.2767	-0.2997	0.123	-0.1548	-0.1479
C1orf190	0.2661	-0.0733	-0.2298	0.1588	0.551	-0.2767	-0.2997	0.123	-0.1548	-0.1479
RAD54L	0.2661	-0.0733	-0.2298	0.1588	0.551	-0.2767	-0.2997	0.123	-0.1548	-0.1479
LRRC41	0.2661	-0.0733	-0.2298	0.1588	0.551	-0.2767	-0.2997	0.123	-0.1548	-0.1479
UQCRH	0.2661	-0.0733	-0.2298	0.1588	0.551	-0.2767	-0.2997	0.123	-0.1548	-0.1479
NSUN4	0.2661	-0.0733	-0.2298	0.1588	0.551	-0.2767	-0.2997	0.123	-0.1548	-0.1479
FAAH	0.2661	-0.0733	-0.2298	0.1588	0.551	-0.2767	-0.2997	0.123	-0.1548	-0.1479
DMBX1	0.2661	-0.0733	-0.2298	0.1588	0.551	-0.2767	-0.2997	0.123	-0.1548	-0.1479
KNCN	0.2661	-0.0733	-0.2298	0.1588	0.551	-0.2767	-0.2997	0.123	-0.1548	-0.1479
MKNK1	0.2661	-0.0733	-0.2298	0.1588	0.551	-0.2767	-0.2997	0.123	-0.1548	-0.1479
MOBKL2C	0.2661	-0.0733	-0.2298	0.1588	0.551	-0.2767	-0.2997	0.123	-0.1548	-0.1479
ATPAF1	0.2661	-0.0733	-0.2298	0.1588	0.551	-0.2767	-0.2997	0.123	-0.1548	-0.1479
KIAA0494	0.2661	-0.0733	-0.2298	0.1588	0.551	-0.2767	-0.2997	0.123	-0.1548	-0.1479
C1orf223	0.2661	-0.0733	-0.2298	0.1588	0.551	-0.2767	-0.2997	0.123	-0.1548	-0.1479
CYP4B1	0.2661	-0.0733	-0.2298	0.1588	0.551	-0.2767	-0.2997	0.123	-0.1548	-0.1479
CYP4Z2P	0.2661	-0.0733	-0.2298	0.1588	0.551	-0.2767	-0.2997	0.123	-0.1548	-0.1479
CYP4A11	0.2661	-0.0733	-0.2298	0.1588	0.551	-0.2767	-0.2997	0.123	-0.1548	-0.1479
CYP4X1	0.2661	-0.0733	-0.2298	0.1964	0.551	-0.2767	-0.2997	0.123	-0.1548	-0.1479
CYP4Z1	0.2661	-0.0733	-0.2298	0.1964	0.551	-0.2767	-0.2997	0.123	-0.1548	-0.1479
CYP4A22	0.2661	-0.0733	-0.2298	0.1964	0.551	-0.2767	-0.2997	0.123	-0.1548	-0.1479
PDZK1IP1	0.2661	-0.0733	-0.2298	0.1964	0.551	-0.2767	-0.2997	0.123	-0.1548	-0.1479
TAL1	0.2661	-0.0733	-0.2298	0.1964	0.551	-0.2767	-0.2997	0.123	-0.1548	-0.1479
STIL	0.2661	-0.0733	-0.2298	0.1964	0.551	-0.2767	-0.2997	0.123	-0.1548	-0.1479
CMPK1	0.2661	-0.0733	-0.2298	0.1964	0.551	-0.2767	-0.2997	0.123	-0.1548	-0.1479
FOXE3	0.2661	-0.0733	-0.2298	0.1964	0.551	-0.2767	-0.2997	0.123	-0.1548	-0.1479
MGC12982	0.2661	-0.0733	-0.2298	0.1964	0.551	-0.2767	-0.2997	0.123	-0.1548	-0.1479
FOXD2	0.2661	-0.0733	-0.2298	0.1964	0.551	-0.2767	-0.2997	0.123	-0.1548	-0.1479
SKINTL	0.2892	-0.0733	-0.2298	0.1964	0.551	-0.2767	-0.2997	0.123	-0.1548	-0.1479
SLC5A9	0.2892	-0.0733	-0.2298	0.1964	0.551	-0.2767	-0.2997	0.123	-0.1548	-0.1479
SPATA6	0.2892	-0.0733	-0.2298	0.1964	0.551	-0.2767	-0.2997	0.123	-0.1548	-0.1479
AGBL4	0.2892	-0.0733	-0.7949	0.1964	0.551	-0.2767	-0.2997	0.123	-0.1548	-0.1479
BEND5	0.2892	-0.0733	-0.2298	0.1964	0.551	-0.2767	-0.2997	0.123	-0.1548	-0.1479
ELAVL4	0.2892	-0.0733	-0.1959	0.1964	-0.3317	-0.2767	-0.2997	0.123	-0.1548	-0.1479
DMRTA2	0.2892	-0.0733	-0.1959	0.1964	-0.3317	-0.2767	-0.2997	0.123	-0.1548	-0.1479
FAF1	0.2892	-0.0733	-0.1959	0.1964	-0.3317	-0.2767	-0.2997	0.123	-0.1548	-0.1479
CDKN2C	0.2892	-0.0733	-0.1959	0.1964	-0.3317	-0.2767	-0.2997	0.123	-0.1548	-0.1479
C1orf185	0.2892	-0.0733	-0.1959	0.1964	-0.3317	-0.2767	-0.2997	0.123	-0.1548	-0.1479
RNF11	0.2892	-0.0733	-0.1959	0.1964	-0.3317	-0.2767	-0.2997	0.123	-0.1548	-0.1479
TTC39A	0.2892	-0.0733	-0.1959	0.1964	-0.3317	-0.2767	-0.2997	0.123	-0.1548	-0.1479
EPS15	0.2892	-0.0733	-0.1959	0.1964	-0.3317	-0.2767	-0.2997	0.123	-0.1548	-0.1479
OSBPL9	0.2892	-0.0733	-0.1959	0.1964	-0.3317	-0.2767	-0.2997	0.123	-0.1548	-0.1479
NRD1	0.2892	-0.0733	-0.1959	0.1964	-0.3317	-0.2767	-0.2997	0.123	-0.1548	-0.1113
MIR761	0.2892	-0.0733	-0.1959	0.1964	-0.3317	-0.2767	-0.2997	0.123	-0.1548	-0.1113
RAB3B	0.2892	-0.0733	-0.1959	0.1964	-0.3317	-0.2767	-0.2997	0.123	-0.1548	-0.1113
TXNDC12	0.2892	-0.0733	-0.1959	0.1964	-0.3317	-0.2767	-0.2997	0.123	-0.1548	-0.1113
KTI12	0.2892	-0.0733	-0.1959	0.1964	-0.3317	-0.2767	-0.2997	0.123	-0.1548	-0.1113
BTF3L4	0.2892	-0.0733	-0.1959	0.1964	-0.3317	-0.2767	-0.2997	0.123	-0.1548	-0.1113
ZFYVE9	0.2892	-0.0733	-0.1959	0.1964	-0.3317	-0.2767	-0.2997	0.123	-0.1548	-0.1113
CC2D1B	0.2892	-0.0733	-0.1959	0.1964	-0.3317	-0.2767	-0.2997	0.123	-0.1548	-0.1113
ORC1L	0.2892	-0.0733	-0.1959	0.1964	-0.3317	-0.2767	-0.2997	0.123	-0.1548	-0.1113
PRPF38A	0.2892	-0.0733	-0.1959	0.1964	-0.3317	-0.2767	-0.2997	0.123	-0.1548	-0.1113
ZCCHC11	0.2892	-0.0733	-0.1959	0.1964	0.5057	-0.2767	-0.2997	0.123	-0.1548	-0.1113
GPX7	0.2892	-0.0733	-0.1959	0.1964	0.5057	-0.2767	-0.2997	0.123	-0.1548	-0.1113
FAM159A	0.2892	-0.0733	-0.1959	0.1964	0.5057	-0.2767	-0.2997	0.123	-0.1548	-0.1113
C1orf163	0.2892	-0.0733	-0.1959	0.1964	0.5057	-0.2767	-0.2997	0.123	-0.1548	-0.1113
ZYG11B	0.2892	-0.0733	-0.1959	0.1964	0.5057	-0.2767	-0.2997	0.123	-0.1548	-0.1113
ZYG11A	0.2892	-0.0733	-0.1959	0.1964	0.5057	-0.2767	-0.2997	0.123	-0.1548	-0.1113
ECHDC2	0.2892	-0.0733	-0.1959	0.1964	0.5057	-0.2767	-0.2997	0.123	-0.1548	-0.1113
SCP2	0.2892	-0.0733	-0.1959	0.1964	0.5057	-0.2767	-0.2997	0.123	-0.1548	-0.1113
PODN	0.2892	-0.0733	-0.1959	0.1964	0.5057	-0.2767	-0.2997	0.123	-0.1548	-0.1113
SLC1A7	0.2892	-0.0733	-0.1959	0.1964	0.5057	-0.2767	-0.2997	0.123	-0.1548	-0.1113
CPT2	0.2892	-0.0733	-0.1959	0.1964	0.5057	-0.2767	-0.2997	0.123	-0.1548	-0.1113
C1orf123	0.2892	-0.0733	-0.1959	0.1964	0.5057	-0.2767	-0.2997	0.123	-0.1548	-0.1113
MAGOH	0.2892	-0.0733	-0.1959	0.1964	0.5057	-0.2767	-0.2997	0.123	-0.1548	-0.1113
LRP8	0.2892	-0.0733	-0.1959	0.1964	0.5057	-0.2767	-0.2997	0.123	-0.1548	-0.1113
FLJ40434	0.2892	-0.0733	-0.1959	0.1964	0.5057	-0.2767	-0.2997	0.123	-0.1548	-0.1113
DMRTB1	0.2892	-0.0733	-0.1959	0.1964	0.5057	-0.2767	-0.2997	0.123	-0.1548	-0.1113
GLIS1	0.2892	-0.0733	-0.1959	0.1964	0.5057	-0.2767	-0.2997	0.123	-0.1548	-0.1113
TMEM48	0.2892	-0.0733	-0.1959	0.1964	0.5057	-0.2767	-0.2997	0.123	-0.1548	-0.1113
YIPF1	0.2892	-0.0733	-0.1959	0.1964	0.5057	-0.2767	-0.2997	0.123	-0.1548	-0.1113
DIO1	0.2892	-0.0733	-0.1959	0.1964	0.5057	-0.2767	-0.2997	0.123	-0.1548	-0.1113
HSPB11	0.2892	-0.0733	-0.1959	0.1964	0.5057	-0.2767	-0.2997	0.123	-0.1548	-0.1113
LRRC42	0.2892	-0.0733	-0.1959	0.1964	0.9842	-0.2767	-0.2997	0.123	-0.1548	-0.1113
LDLRAD1	0.3148	-0.0733	-0.1959	0.1964	0.9842	-0.2767	-0.2997	0.123	-0.1548	-0.1113
TMEM59	0.3148	-0.0733	-0.1959	0.1964	0.9842	-0.2767	-0.2997	0.123	-0.1548	-0.1113
C1orf83	0.3148	-0.0733	-0.1959	0.1964	0.9842	-0.2767	-0.2997	0.123	-0.1548	-0.1113
CDCP2	0.3148	-0.0733	-0.1959	0.1964	0.9842	-0.2767	-0.2997	0.123	-0.1548	-0.1113
CYB5RL	0.3148	-0.0733	-0.1959	0.1964	0.9842	-0.2767	-0.2997	0.123	-0.1548	-0.1113
MRPL37	0.3148	-0.0733	-0.1959	0.1964	0.9842	-0.2767	-0.2997	0.123	-0.1548	-0.1113
SSBP3	0.3148	-0.0733	-0.1959	0.1964	0.9842	-0.2767	-0.2997	0.123	-0.1548	-0.1113
ACOT11	0.3148	-0.0733	-0.1959	0.5881	0.9842	-0.2767	-0.2997	0.1761	-0.1548	-0.1113
FAM151A	0.3148	-0.0733	-0.1959	0.242	0.9842	-0.2767	-0.2997	0.123	-0.1548	-0.1113
C1orf175	0.2719	-0.0733	-0.1959	0.195	0.9842	-0.2767	-0.2997	0.1761	-0.1548	-0.1113
TTC4	0.2719	-0.0733	-0.1959	0.195	0.9842	-0.2767	-0.2997	0.1761	-0.1548	-0.1113
PARS2	0.2719	-0.0733	-0.1959	0.195	0.9842	-0.2767	-0.2997	0.1761	-0.1548	-0.1113
TTC22	0.2719	-0.0733	-0.1959	0.195	0.9842	-0.2767	-0.2997	0.1761	-0.1548	-0.1113
C1orf177	0.2719	-0.0733	-0.1959	0.195	0.9842	-0.2767	-0.2997	0.1761	-0.1548	-0.1113
DHCR24	0.2719	-0.0733	-0.1959	0.195	0.9842	-0.2767	-0.2997	0.1761	-0.1548	-0.1113
TMEM61	0.2719	-0.0733	-0.1959	0.195	0.9842	-0.2767	-0.2997	0.1761	-0.1548	-0.1113
BSND	0.2719	-0.0733	-0.1959	0.195	0.9842	-0.2767	-0.2997	0.1761	-0.1548	-0.1113
PCSK9	0.2719	-0.0733	-0.1959	0.195	0.9842	-0.2767	-0.2997	0.1761	-0.1548	-0.1113
USP24	0.2719	-0.0733	-0.1959	0.195	1.344	-0.2767	-0.2997	0.1761	-0.1548	-0.1113
PPAP2B	0.3408	-0.02092	-0.1959	0.2314	-0.3185	-0.2082	-0.2531	0.08664	-0.1548	-0.1113
PRKAA2	0.3408	-0.02092	-0.1959	0.2314	-0.3185	-0.2082	-0.2531	0.08664	-0.1548	-0.1113
C1orf168	0.3408	-0.02092	-0.1959	0.2314	-0.3185	-0.2082	-0.2531	0.08664	-0.1548	-0.1113
C8A	0.3408	-0.02092	-0.1959	0.2314	-0.3185	-0.2082	-0.2531	0.08664	-0.1548	-0.1113
C8B	0.3408	-0.02092	-0.1959	0.2314	-0.3185	-0.2082	-0.2531	0.08664	-0.1548	-0.1113
DAB1	0.5241	-0.02092	-0.1959	0.2314	-0.3185	-0.2082	-0.2531	0.1678	-0.1548	-0.1113
OMA1	0.5241	-0.02092	-0.1959	0.2314	-0.3185	-0.2082	-0.2531	0.1678	-0.1548	-0.1113
TACSTD2	0.5241	-0.02092	-0.1959	0.2314	-0.3185	-0.2082	-0.2531	0.1678	-0.1548	-0.1113
MYSM1	0.5241	-0.02092	-0.1959	0.2314	-0.3185	-0.2082	-0.2531	0.1678	-0.1548	-0.1113
JUN	0.5241	-0.02092	-0.1959	0.2314	-0.3185	-0.2082	-0.2531	0.1678	-0.1548	-0.1113
LOC729467	0.5241	-0.02092	-0.1959	0.2314	-0.3185	-0.2082	-0.2531	0.1678	-0.1548	-0.1113
FGGY	0.5241	-0.02092	-0.1959	0.2314	-0.3185	-0.2082	-0.2531	0.1678	-0.1548	-0.1113
HOOK1	0.5241	-0.02092	-0.1959	0.2314	-0.3185	-0.2082	-0.2531	0.1678	-0.1548	-0.1113
CYP2J2	0.5241	-0.02092	-0.1959	0.2314	-0.3185	-0.2082	-0.2531	0.1678	-0.1548	-0.1113
C1orf87	0.5241	-0.02092	-0.1959	0.2314	-0.3185	-0.2082	-0.2531	0.1678	-0.1548	-0.1113
NFIA	0.5241	-0.02092	-0.1959	0.2314	-0.3185	-0.2082	-0.2531	0.1678	-0.1548	-0.1113
TM2D1	0.5241	0.0109	-0.1959	0.2582	-0.3185	-0.2082	-0.2531	0.1678	-0.1566	-0.0926
INADL	0.5241	0.3549	-0.1959	0.2582	-0.3226	0.4785	-0.2531	0.1678	-0.1566	-0.0926
L1TD1	0.5241	-0.0086	-0.2092	0.2582	-0.3226	-0.2057	-0.2531	0.1678	-0.1566	-0.0926
KANK4	0.5241	-0.0086	-0.2092	0.2582	-0.3226	-0.2057	-0.2531	0.1678	-0.1566	-0.0926
USP1	0.5241	-0.0086	-0.2092	0.2582	-0.3226	-0.2057	-0.2531	0.1678	-0.1566	-0.0926
DOCK7	0.5241	-0.0086	-0.2092	0.2582	-0.3226	-0.2057	-0.2531	0.1678	-0.1566	-0.0926
ANGPTL3	0.5241	-0.0086	-0.2092	0.2582	-0.3226	-0.2057	-0.2531	0.1678	-0.1566	-0.0926
ATG4C	0.5241	-0.0086	-0.2092	0.2582	-0.3226	-0.2057	-0.2531	0.1678	-0.1566	-0.0926
FOXD3	0.5241	-0.0086	-0.2092	0.2582	-0.3226	-0.2057	-0.2531	0.1678	-0.1566	-0.0926
ALG6	0.5241	-0.0086	-0.2092	0.2582	-0.3226	-0.2057	-0.2531	0.1678	-0.1566	-0.0926
ITGB3BP	0.5241	-0.0086	-0.2092	0.2582	-0.3226	-0.2057	-0.2531	0.1678	-0.1566	-0.0926
EFCAB7	0.5241	-0.0086	-0.2092	0.2582	-0.3226	-0.2057	-0.2531	0.1678	-0.1566	-0.0926
DLEU2L	0.5241	-0.0086	-0.2092	0.2582	-0.3226	-0.2057	-0.2531	0.1678	-0.1566	-0.0926
PGM1	0.5241	-0.0086	-0.2092	0.2582	-0.3226	-0.2057	-0.2531	0.1678	-0.1566	-0.0926
ROR1	0.5241	-0.0086	-0.2092	0.2582	-0.3226	-0.2057	-0.2531	0.1678	-0.1566	-0.0926
UBE2U	0.5241	-0.0086	-0.2092	0.2582	-0.3226	-0.2057	-0.2531	0.1678	-0.1566	-0.0926
CACHD1	0.5241	-0.0086	-0.2092	0.2582	-0.3226	-0.2057	-0.2531	0.1678	-0.1566	-0.0926
RAVER2	0.5241	-0.0086	-0.2092	0.2582	-0.3226	-0.2057	-0.2531	0.1678	-0.1566	-0.0926
JAK1	0.5241	-0.7342	-0.2092	0.2582	0.5746	-0.2057	-0.2531	0.1678	-0.1566	-0.0926
MIR101-1	0.5241	-0.1547	-0.2092	0.2582	-0.3263	-0.2057	-0.2531	0.1678	-0.1566	-0.0926
AK3L1	0.5241	-0.1547	-0.2092	0.2582	-0.3263	-0.2057	-0.2531	0.1678	-0.1566	-0.0926
DNAJC6	0.5241	-0.1547	-0.2092	0.2582	-0.3263	-0.2057	-0.2531	0.1678	-0.1566	-0.0926
LEPROT	0.5241	-0.1547	-0.2092	0.2582	-0.3263	-0.2057	-0.2531	0.1678	-0.1566	-0.0926
LEPR	0.5241	-0.1547	-0.2092	0.2582	-0.3263	-0.2057	-0.2531	0.1678	-0.1566	-0.0926
PDE4B	0.5241	-0.1547	-0.2092	0.2582	-0.3263	-0.2057	-0.2531	0.1678	-0.1566	-0.0926
SGIP1	0.5241	-0.1547	-0.2092	0.2582	-0.2815	-0.2057	-0.2531	0.1678	-0.1566	-0.0926
TCTEX1D1	0.5241	-0.1547	-0.2092	0.2582	-0.2815	-0.2057	-0.2531	0.1678	-0.1566	-0.0926
INSL5	0.5241	-0.1547	-0.2092	0.2582	-0.2815	-0.2057	-0.2531	0.1678	-0.1566	-0.0926
WDR78	0.5241	-0.1547	-0.2092	0.2582	-0.2815	-0.2057	-0.2531	0.1678	-0.1566	-0.0926
MIER1	0.5241	-0.1547	-0.2092	0.2582	-0.2815	-0.2057	-0.2531	0.1678	-0.1566	-0.0926
SLC35D1	0.5241	-0.1547	-0.2092	0.2582	-0.2815	-0.2057	-0.2531	0.1678	-0.1566	-0.0926
C1orf141	0.5241	0.3971	-0.2092	0.2582	-0.2815	-0.2057	-0.2531	0.1678	-0.1566	-0.0926
IL23R	0.5241	0.3971	-0.2092	0.2582	-0.2815	-0.2057	-0.2531	0.1678	-0.1566	-0.0926
IL12RB2	0.5241	0.3971	-0.2092	0.2582	-0.2815	-0.2057	-0.2531	0.1678	-0.1566	-0.0926
SERBP1	0.5241	0.3971	-0.2092	0.2582	-0.2815	-0.2057	-0.2531	0.1678	-0.1566	-0.0926
GADD45A	0.5241	-0.074	-0.2092	0.2582	-0.2815	-0.2057	-0.2531	0.1678	-0.1566	-0.0926
GNG12	0.5241	-0.074	-0.2092	0.2582	-0.2815	-0.2057	-0.2531	0.1678	-0.1566	-0.0926
DIRAS3	0.5241	-0.074	-0.2092	0.2582	-0.2815	-0.2057	-0.2531	0.1678	-0.1566	-0.0926
WLS	0.5241	-0.074	-0.2092	0.2582	-0.2815	-0.2057	-0.2531	0.1678	-0.1566	-0.0926
MIR1262	0.5241	-0.074	-0.2092	0.2582	-0.2815	-0.2057	-0.2097	0.1678	-0.1566	-0.0926
RPE65	0.5241	-0.074	-0.2092	0.2582	-0.2815	-0.2057	-0.2097	0.1678	-0.1566	-0.0926
DEPDC1	0.5241	-0.074	-0.2092	0.2582	-0.2815	-0.2057	-0.2097	0.1678	-0.1566	-0.0926
LRRC7	0.5241	-0.074	-0.6887	0.2582	-0.2815	-0.2057	-0.2097	0.1678	-0.1566	-0.0926
PIN1L	0.5241	-0.074	-0.6887	0.2305	-0.2815	-0.2057	-0.2097	0.1678	-0.1566	-0.0926
LRRC40	0.5241	-0.074	-0.6887	0.2305	-0.2815	-0.2057	-0.2097	0.1678	-0.1566	-0.0926
SFRS11	0.5241	-0.074	-0.6887	0.2305	-0.2815	-0.2057	-0.2097	0.1678	-0.1566	-0.0926
ANKRD13C	0.5241	-0.074	-0.6887	0.2305	-0.2815	-0.2057	-0.2097	0.1678	-0.1566	-0.0926
HHLA3	0.5241	-0.074	-0.6887	0.2305	-0.2815	-0.2057	-0.2097	0.1678	-0.1566	-0.0926
CTH	0.5241	-0.074	-0.6887	0.2305	-0.2815	-0.2057	-0.2097	0.1678	-0.1566	-0.0926
PTGER3	0.5241	-0.074	-0.6887	0.2305	-0.2815	-0.2057	-0.2097	0.1678	-0.1566	-0.0926
ZRANB2	0.5241	-0.074	-0.6887	0.2305	-0.2815	-0.2057	-0.2097	0.1678	-0.1566	-0.0926
MIR186	0.5241	-0.074	-0.6887	0.2305	-0.2815	-0.2057	-0.2097	0.1678	-0.1566	-0.0926
NEGR1	0.5241	-0.8638	-0.6887	0.2305	-0.2815	-0.2057	-0.2097	0.1678	-0.1566	-0.0926
LRRIQ3	0.5813	-0.04405	-0.7399	0.2453	-0.2693	-0.1439	-0.2278	0.1648	-0.09861	-0.01711
FPGT	0.5813	-0.04405	-0.7399	0.2453	-0.2693	-0.1439	-0.2278	0.1648	-0.09861	-0.01711
TNNI3K	0.5813	-0.04405	-0.7399	0.2453	-0.2693	-0.1439	-0.2278	0.1648	-0.09861	-0.01711
C1orf173	0.5813	-0.04405	-0.7399	0.2453	-0.2693	-0.1439	-0.2278	0.1648	-0.09861	-0.01711
CRYZ	0.5813	-0.04405	-0.7399	0.2453	-0.2693	-0.1439	-0.2278	0.1648	-0.09861	-0.01711
TYW3	0.5813	-0.04405	-0.7399	0.2453	-0.2693	-0.1439	-0.2278	0.1648	-0.09861	-0.01711
LHX8	0.5813	-0.025	-0.757	0.2453	-0.2693	-0.1439	-0.2278	0.1648	-0.09861	-0.01711
SLC44A5	0.5813	-0.025	-0.757	0.2453	-0.2693	-0.1439	-0.2278	0.1648	-0.09861	-0.01711
ACADM	0.549	-0.025	-0.757	0.2453	-0.2693	-0.1439	-0.2278	0.1648	-0.09861	-0.01711
RABGGTB	0.549	-0.025	-0.757	0.2453	-0.2693	-0.1439	-0.2278	0.1648	-0.09861	-0.01711
SNORD45C	0.549	-0.025	-0.757	0.2453	-0.2693	-0.1439	-0.2278	0.1648	-0.09861	-0.01711
SNORD45A	0.549	-0.025	-0.757	0.2453	-0.2693	-0.1439	-0.2278	0.1648	-0.09861	-0.01711
SNORD45B	0.549	-0.025	-0.757	0.2453	-0.2693	-0.1439	-0.2278	0.1648	-0.09861	-0.01711
MSH4	0.549	-0.025	-0.757	0.2453	-0.2693	-0.1439	-0.2278	0.1648	-0.09861	-0.01711
ASB17	0.549	-0.025	-0.757	0.2453	-0.2693	-0.1439	-0.2278	0.1648	-0.09861	-0.01711
ST6GALNAC3	0.549	-0.025	-0.757	0.2453	-0.2693	-0.1439	-0.2278	0.1648	-0.09861	-0.01711
ST6GALNAC5	0.549	-0.025	-0.757	0.2453	-0.2693	-0.1439	-0.2278	0.1648	-0.09861	-0.01711
PIGK	0.549	-0.025	-0.757	0.2453	-0.2693	-0.1439	-0.2278	0.1648	-0.09861	-0.01711
AK5	0.549	-0.025	-0.757	0.2453	-0.2693	-0.1439	-0.2278	0.1648	-0.09861	-0.01711
ZZZ3	0.549	-0.025	-0.757	0.2453	-0.2693	-0.1439	-0.2278	0.1648	-0.09861	-0.01711
USP33	0.549	-0.025	-0.757	0.2453	-0.2693	-0.1439	-0.2278	0.1648	-0.09861	-0.01711
FAM73A	0.549	-0.025	-0.757	0.2453	-0.2693	-0.1439	-0.2278	0.1648	-0.09861	-0.01711
NEXN	0.549	-0.025	-0.757	0.2453	-0.2693	-0.1439	-0.2278	0.1648	-0.09861	-0.01711
FUBP1	0.549	-0.025	-0.757	0.2453	-0.2693	-0.1439	-0.2278	0.1648	-0.09861	-0.01711
DNAJB4	0.549	-0.025	-0.757	0.2453	-0.2693	-0.1439	-0.2278	0.1648	-0.09861	-0.01711
GIPC2	0.549	-0.025	-0.757	0.2453	-0.2693	-0.1439	-0.2278	0.1648	-0.09861	-0.01711
MGC27382	0.549	-0.025	-0.757	0.2453	-0.2693	-0.1439	-0.2278	0.1648	-0.09861	-0.01711
PTGFR	0.549	-0.025	-0.757	0.2453	-0.2693	-0.1439	-0.2278	0.1831	-0.09861	-0.01711
IFI44L	0.549	-0.025	-0.757	0.2453	-0.2693	-0.1439	-0.2278	0.1831	-0.09861	-0.01711
IFI44	0.549	-0.025	-0.757	0.2453	-0.2693	-0.1439	-0.2278	0.1831	-0.09861	-0.01711
ELTD1	0.549	-0.025	-0.757	0.2453	-0.2693	-0.1439	-0.2278	0.1831	-0.09861	-0.01711
LPHN2	0.549	-0.025	-0.757	0.2453	-0.2693	-0.1439	-0.2278	0.1831	-0.09861	0.151
TTLL7	0.549	-0.03704	-0.757	0.2453	-0.3085	-0.1439	-0.2278	0.1831	-0.09861	0.151
PRKACB	0.549	-0.03704	-0.757	0.2453	-0.3085	-0.1439	-0.2278	0.1831	-0.09861	0.151
SAMD13	0.549	-0.03704	-0.757	0.2453	-0.3085	-0.1439	-0.2278	0.1831	-0.09861	0.151
UOX	0.549	-0.03704	-0.757	0.2453	-0.3085	-0.1439	-0.2278	0.1831	-0.09861	0.151
DNASE2B	0.549	-0.03704	-0.757	0.2453	-0.3085	-0.1439	-0.2278	0.1831	-0.09861	0.151
RPF1	0.549	-0.03704	-0.757	0.2453	-0.3085	-0.1439	-0.2278	0.1831	-0.09861	0.151
GNG5	0.549	-0.03704	-0.757	0.2453	-0.3085	-0.1439	-0.2278	0.1831	-0.09861	0.151
SPATA1	0.549	-0.03704	-0.757	0.2753	-0.3085	-0.1439	-0.2278	0.1831	-0.09861	0.151
CTBS	0.549	-0.03704	-0.757	0.2753	-0.3085	-0.1439	-0.2278	0.1831	-0.09861	0.151
C1orf180	0.549	-0.03704	-0.757	0.2753	-0.3085	-0.1439	-0.2278	0.1831	-0.09861	0.151
SSX2IP	0.549	-0.03704	-0.757	0.2753	-0.3085	-0.1439	-0.2278	0.1831	-0.09861	0.151
LPAR3	0.549	-0.03704	-0.757	0.2753	-0.3085	-0.1439	-0.2278	0.1831	-0.09861	0.151
MCOLN2	0.549	-0.03704	-0.757	0.2753	-0.3085	-0.1439	-0.2278	0.1831	-0.09861	0.151
MCOLN3	0.549	-0.03704	-0.757	0.2753	-0.3085	-0.1439	-0.2278	0.1831	-0.09861	0.151
WDR63	0.549	-0.03704	-0.757	0.2753	-0.3085	-0.1439	-0.2278	0.1831	-0.09861	0.151
SYDE2	0.549	-0.03704	-0.757	0.2753	-0.3085	-0.1439	-0.2278	0.1831	-0.09861	0.151
C1orf52	0.549	-0.03704	-0.757	0.2753	-0.3085	-0.1439	-0.2278	0.1831	-0.09861	0.151
BCL10	0.549	-0.03704	-0.757	0.2753	-0.3085	-0.1439	-0.2278	0.1831	-0.09861	0.151
DDAH1	0.549	-0.03704	-0.7895	0.2753	-0.3085	0.9115	-0.2278	0.1831	-0.09861	0.151
CYR61	0.549	-0.03704	-0.7895	0.2753	-0.3085	0.9115	-0.2278	0.1831	-0.09861	0.151
ZNHIT6	0.549	-0.03704	-0.7895	0.2753	-0.3085	0.9115	-0.2278	0.1831	-0.09861	0.151
COL24A1	0.549	-0.03704	-0.7895	0.2753	-0.3085	0.9115	-0.2278	0.1831	-0.09861	0.151
ODF2L	0.549	-0.03704	-0.7895	0.2753	-0.3085	0.9115	-0.2278	0.1831	-0.09861	0.151
CLCA2	0.549	-0.03704	-0.7895	0.2753	-0.3085	0.9115	-0.2278	0.1831	-0.09861	0.151
CLCA1	0.549	-0.03704	-0.7895	0.2753	-0.3085	0.9115	-0.2278	0.1831	-0.09861	0.151
CLCA4	0.549	-0.03704	-0.7895	0.2753	-0.3085	0.9115	-0.2278	0.1831	-0.09861	0.151
CLCA3P	0.549	-0.03704	-0.7895	0.2753	-0.3085	0.9115	-0.2278	0.1831	-0.09861	0.151
SH3GLB1	0.549	-0.03704	-0.7895	0.2753	-0.3085	0.9115	-0.2278	0.1831	-0.09861	0.151
SEP15	0.549	-0.03704	-0.7895	0.2753	-0.3085	0.9115	-0.2278	0.1831	-0.09861	0.151
HS2ST1	0.549	-0.03704	-0.7895	0.2753	-0.3085	0.9115	-0.2278	0.1831	-0.09861	0.151
LOC339524	0.549	-0.03704	-0.7895	0.2753	-0.3085	0.9115	-0.2278	0.1831	-0.09861	0.151
LMO4	0.549	-0.03704	-0.7895	0.2753	-0.3085	0.9115	-0.2278	0.1831	-0.09861	0.151
PKN2	0.549	-0.03704	-0.7895	0.2753	-0.3085	0.9115	-0.2278	0.1831	-0.09861	0.151
GTF2B	0.549	-0.03704	-0.7895	0.2753	-0.3085	0.9115	-0.2278	0.1831	-0.09861	0.151
CCBL2	0.549	-0.03704	-0.7895	0.2753	-0.3085	0.9115	-0.2278	0.1831	-0.09861	0.151
RBMXL1	0.549	-0.03704	-0.7895	0.2753	-0.3085	0.9115	-0.2278	0.1831	-0.09861	0.151
GBP3	0.549	-0.03704	-0.7895	0.2753	-0.3085	0.9115	-0.2278	0.1831	-0.09861	0.151
GBP1	0.549	-0.03704	-0.7895	0.2753	-0.3085	0.9115	-0.2278	0.1831	-0.09665	0.151
GBP2	0.549	-0.03704	-0.7895	0.2753	-0.3085	0.9115	-0.2278	0.1831	-0.09665	0.151
GBP7	0.549	-0.03704	-0.7895	0.2753	-0.3085	0.9115	-0.2278	0.1831	-0.09665	0.151
GBP4	0.549	-0.3983	-0.7895	0.2753	-0.3085	0.9115	-0.2278	0.1831	-0.09665	0.151
GBP5	0.549	-0.3983	-0.7895	0.2753	-0.3085	1.271	-0.2278	0.1746	-0.09665	0.151
GBP6	0.549	-0.3983	-0.7895	0.2753	-0.3085	1.271	-0.2278	0.1746	-0.09665	0.151
LOC400759	0.549	-0.3983	-0.7895	0.2753	-0.3085	1.271	-0.2278	0.1746	-0.09665	0.151
LRRC8B	0.549	-0.3983	-0.7895	0.2753	-0.3085	1.202	-0.2278	0.1746	-0.09665	0.151
LRRC8C	0.549	-0.3983	-0.7895	0.2753	-0.3085	1.202	-0.2278	0.1746	-0.09665	0.151
LRRC8D	0.549	-0.3983	-0.7895	0.2753	-0.3085	1.202	-0.2278	0.1746	-0.09665	0.151
GEMIN8P4	0.549	-0.3983	-0.7895	0.2753	-0.3085	1.202	-0.2278	0.1746	-0.09665	0.151
ZNF326	0.549	-0.3983	-0.7895	0.2753	-0.3085	1.202	-0.2278	0.1746	-0.09665	0.151
BARHL2	0.549	-0.3983	-0.7895	0.2753	-0.3085	1.202	-0.2338	0.1746	-0.09665	0.151
ZNF644	0.549	-0.3983	-0.7895	0.2753	-0.3085	1.202	-0.2338	0.1746	-0.09665	0.151
HFM1	0.549	-0.3983	-0.7895	0.2753	-0.3085	1.202	-0.2338	0.1746	-0.09665	0.151
CDC7	0.549	-0.3983	-0.7895	0.2753	-0.3085	1.202	-0.2338	0.1746	-0.09665	0.151
HSP90B3P	0.549	-0.3983	-0.7895	0.2753	-0.3085	1.202	-0.2338	0.1746	-0.09665	0.151
TGFBR3	0.549	-0.3983	-0.7895	0.2753	-0.3085	1.202	-0.2338	0.1746	-0.09665	0.151
BRDT	0.549	-0.3983	-0.7895	0.2753	-0.3085	1.202	-0.2338	0.1746	-0.09665	0.151
EPHX4	0.549	-0.3983	-0.7895	0.2753	-0.3085	1.202	-0.2338	0.1746	-0.09665	0.151
BTBD8	0.549	-0.3983	-0.7895	0.2753	-0.3085	1.202	-0.2338	0.1746	-0.09665	0.151
KIAA1107	0.549	-0.3983	-0.7895	0.2753	-0.3085	1.202	-0.2338	0.1746	-0.09665	0.151
C1orf146	0.549	-0.3983	-0.7895	0.2753	-0.3085	1.202	-0.2338	0.1746	-0.09665	0.151
GLMN	0.549	-0.3983	-0.7895	0.2753	-0.3085	1.202	-0.2338	0.1746	-0.09665	0.151
RPAP2	0.549	-0.3983	-0.7895	0.2753	-0.3085	1.202	-0.2338	0.1746	-0.09665	0.151
GFI1	0.549	-0.3983	-0.7895	0.2753	-0.3085	1.202	-0.2338	0.1746	-0.09665	0.151
EVI5	0.549	-0.3983	-0.7895	0.2753	-0.3085	1.202	-0.2338	0.1746	-0.09665	0.151
RPL5	0.549	-0.3983	-0.7895	0.2753	-0.3085	1.202	-0.2338	0.1746	-0.09665	0.151
FAM69A	0.549	-0.3983	-0.7895	0.2753	-0.3085	1.202	-0.2338	0.1746	-0.09665	0.151
SNORD21	0.549	-0.3983	-0.7895	0.2753	-0.3085	1.202	-0.2338	0.1746	-0.09665	0.151
SNORA66	0.549	-0.3983	-0.7895	0.2753	-0.3085	1.202	-0.2338	0.1746	-0.09665	0.151
MTF2	0.549	-0.3983	-0.7895	0.2753	-0.3085	1.202	-0.2338	0.1746	-0.09665	0.151
TMED5	0.549	-0.3983	-0.7895	0.2753	-0.3085	1.202	-0.2338	0.1746	-0.09665	0.151
CCDC18	0.549	-0.3983	-0.7895	0.2753	-0.3085	1.202	-0.2338	0.1746	-0.09665	0.151
DR1	0.549	-0.3983	-0.7895	0.2753	-0.3085	1.202	-0.2338	0.1746	-0.09665	0.151
FNBP1L	0.549	-0.3983	-0.7895	0.2753	-0.3085	1.202	-0.2338	0.1746	-0.09665	0.151
BCAR3	0.549	-0.3983	-0.7895	0.2753	-0.3085	1.202	-0.2338	0.1746	-0.09665	0.151
MIR760	0.549	-0.3983	-0.7895	0.2753	-0.3085	1.202	-0.2338	0.1746	-0.09665	0.151
DNTTIP2	0.549	-0.3983	-0.7895	0.2753	-0.3085	1.202	-0.2338	0.1746	-0.09665	0.151
GCLM	0.549	-0.3983	-0.7895	0.2753	-0.3085	1.202	-0.2338	0.1746	-0.09665	0.151
ABCA4	0.549	-0.3983	-0.7895	0.2753	-0.3085	1.202	-0.2338	0.1746	-0.09665	0.151
ARHGAP29	0.549	-0.3983	-0.7895	0.2753	-0.3085	1.202	-0.2338	0.1746	-0.09665	0.151
ABCD3	0.549	-0.3983	-0.7895	0.2753	-0.3085	1.202	-0.2338	0.1746	-0.09665	0.151
F3	0.549	-0.3983	-0.7895	0.2753	-0.3085	1.202	-0.2338	0.1746	-0.09665	0.151
SLC44A3	0.5432	-0.3757	-0.7895	0.2753	-0.2856	1.066	-0.2338	0.1601	-0.1194	0.2192
CNN3	0.5432	-0.3757	-0.7895	0.2753	-0.2856	1.066	-0.2338	0.1601	-0.1194	0.2192
ALG14	0.5432	-0.3757	-0.7895	0.2753	-0.2856	1.066	-0.2338	0.1601	-0.1194	0.2192
TMEM56	0.5432	-0.3757	-0.7895	0.2596	-0.2856	1.066	-0.2338	0.1601	-0.1194	0.2192
RWDD3	0.5432	-0.3757	-0.7895	0.2596	-0.2856	1.066	-0.2338	0.1601	-0.1194	0.2192
PTBP2	0.4646	-0.3757	-0.7895	0.2596	-0.2856	0.467	-0.2338	0.1601	-0.1194	0.2192
DPYD	0.4646	-1.658	-0.7895	0.2596	-0.2856	0.467	-0.2338	0.1601	-0.1194	0.2192
MIR137	0.4646	-0.446	-0.7895	0.2596	-0.2856	0.3941	-0.2338	0.1601	-0.1194	0.2192
SNX7	0.4646	-0.446	-0.7895	0.2596	-0.2856	0.3941	-0.2338	0.1601	-0.1194	0.1141
LPPR5	0.4646	-0.446	-0.7895	0.2596	-0.2856	0.3941	-0.2338	0.1601	-0.1194	0.1141
LPPR4	0.4646	-0.446	-0.7895	0.2596	-0.2856	0.3941	-0.2338	0.1601	-0.1194	0.1141
PALMD	0.4646	-0.446	-0.7895	0.2596	-0.2856	0.4004	-0.2338	0.1601	-0.1194	0.1141
FRRS1	0.4646	-0.446	-0.7895	0.2596	-0.2856	0.2815	-0.2338	0.1601	-0.1194	0.1141
AGL	0.4646	-0.446	-0.7895	0.2596	-0.2856	0.2815	-0.2338	0.1601	-0.1194	0.1141
SLC35A3	0.4646	-0.446	-0.7895	0.2596	-0.2856	0.2815	-0.2338	0.1601	-0.1194	0.1141
HIAT1	0.4646	-0.446	-0.7895	0.2596	-0.2856	0.2815	-0.2338	0.1601	-0.1194	0.1141
SASS6	0.4646	-0.446	-0.7895	0.2596	-0.2856	0.2815	-0.2338	0.1601	-0.1194	0.1141
CCDC76	0.4646	-0.446	-0.7895	0.2596	-0.2856	0.2815	-0.2338	0.1601	-0.1194	0.1141
LRRC39	0.4646	-0.446	-0.7895	0.2596	-0.2856	0.2815	-0.2338	0.1601	-0.1194	0.1141
DBT	0.4646	-0.446	-0.7895	0.2596	-0.2856	0.2815	-0.2338	0.1601	-0.1194	0.1141
RTCD1	0.4646	-0.446	-0.7895	0.2596	-0.2856	0.2815	-0.2338	0.1601	-0.1194	0.1141
MIR553	0.4646	-0.446	-0.7895	0.2596	-0.2856	0.2815	-0.2338	0.1601	-0.1194	0.1141
CDC14A	0.4646	-0.446	-0.7895	0.2596	-0.2856	0.2815	-0.2338	0.1601	-0.1194	0.1141
GPR88	0.4646	-0.446	-0.7895	0.2596	-0.2856	0.2815	-0.2338	0.1601	-0.1194	0.1141
VCAM1	0.4646	-0.446	-0.7895	0.2596	-0.2856	0.2815	-0.2338	0.1601	-0.1194	0.1141
EXTL2	0.4646	-0.446	-0.7895	0.2596	-0.2856	0.2815	-0.2338	0.1601	-0.1194	0.1141
SLC30A7	0.4646	-0.446	-0.7895	0.2596	-0.2856	0.2815	-0.2338	0.1601	-0.1194	0.1141
DPH5	0.4646	-0.446	-0.7895	0.2596	-0.2856	0.2815	-0.2338	0.1601	-0.1194	0.1141
S1PR1	0.4646	-0.446	-0.7895	0.2596	-0.2856	0.2815	-0.2338	0.1601	-0.1194	0.1141
OLFM3	0.4646	-0.446	-0.7895	0.2596	-0.2856	0.2815	-0.2338	0.1601	-0.1194	0.1141
COL11A1	0.4646	-0.446	-0.7895	0.2596	-0.2856	0.2815	-0.2338	0.1601	-0.1194	0.1141
RNPC3	0.4646	-0.446	-0.7895	0.2596	-0.2856	0.2815	-0.2338	0.1601	-0.1194	0.1141
AMY2B	0.4646	-0.446	-0.7895	0.2596	-0.2856	0.2815	-0.2338	0.1601	-0.1194	0.1141
LOC648740	0.4646	-0.446	-0.7895	0.2596	-0.2856	0.2815	-0.2338	0.1601	-0.1194	0.1141
AMY2A	0.4646	0.269	-0.1964	0.2596	-0.2856	0.2815	0.3517	1.196	-0.1194	0.1141
AMY1A	0.9359	0.269	-0.1964	0.2596	-0.2856	0.2815	0.3517	1.196	-0.1194	0.1141
PRMT6	0.3119	-0.4453	-0.7905	0.2407	-0.2434	0.8986	-0.2403	0.1417	-0.1191	0.1098
NTNG1	0.3119	-0.4453	-0.7905	0.2407	-0.2434	0.8986	-0.2403	0.1417	-0.1191	0.1098
VAV3	0.3119	-0.4453	-0.7905	0.2407	-0.2434	0.8986	-0.2403	0.1417	-0.1191	0.1098
SLC25A24	0.3119	-0.4453	-0.7905	0.2407	-0.3423	0.8986	-0.2403	0.1417	-0.1191	0.1098
NBPF4	0.2671	-0.4453	-0.7905	-0.1693	-0.3423	0.8986	-0.2403	0.1417	-0.1191	0.1098
NBPF6	0.2671	-0.4453	-0.7905	0.2164	-0.3423	0.8986	-0.2403	0.1417	-0.1191	0.1098
FAM102B	0.2671	-0.4453	-0.7905	0.2164	-0.3423	0.8986	-0.2403	0.1417	-0.1191	0.1098
C1orf59	0.2671	-0.4453	-0.7905	0.2164	-0.3423	0.8986	-0.2403	0.1417	-0.1191	0.1098
PRPF38B	0.2671	-0.4453	-0.7905	0.2164	-0.3423	0.8986	-0.2403	0.1417	-0.1191	0.1098
FNDC7	0.2671	-0.4453	-0.7905	0.2164	-0.3423	0.8986	-0.2403	0.1417	-0.1191	0.1098
STXBP3	0.2671	-0.4453	-0.7905	0.2164	-0.3423	0.8986	-0.2403	0.1417	-0.1191	0.1098
AKNAD1	0.2671	-0.4453	-0.7905	0.2164	-0.3423	0.8986	-0.2403	0.1417	-0.1191	0.1098
GPSM2	0.2671	-0.4453	-0.7905	0.2164	-0.3423	0.8986	-0.2403	0.1417	-0.1191	0.1098
CLCC1	0.2671	-0.4453	-0.7905	0.2164	-0.3423	0.8986	-0.2403	0.1417	-0.1191	0.1098
WDR47	0.2671	-0.4453	-0.7905	0.2164	-0.3423	0.8986	-0.2403	0.1417	-0.1191	0.1098
TAF13	0.2671	-0.4453	-0.7905	0.2164	-0.3423	0.8986	-0.2403	0.1417	-0.1191	0.1098
TMEM167B	0.2671	-0.4453	-0.7905	0.2164	-0.3423	0.8986	-0.2403	0.1417	-0.1191	0.1098
SCARNA2	0.2671	-0.4453	-0.7905	0.2164	-0.3423	0.8986	-0.2403	0.1417	-0.1191	0.1098
C1orf194	0.2671	-0.4453	-0.7905	0.2164	-0.3423	0.8986	-0.2403	0.1417	-0.1191	0.1098
KIAA1324	0.2671	-0.4453	-0.7905	0.2164	-0.3423	0.8986	-0.2403	0.1417	-0.1191	0.1098
SARS	0.2671	-0.4453	-0.7905	0.2164	-0.3423	0.8986	-0.2403	0.1417	-0.1191	0.1098
CELSR2	0.2671	-0.4453	-0.7905	0.2164	-0.3423	0.8986	-0.2403	0.1417	-0.1191	0.1098
PSRC1	0.2671	-0.4453	-0.7905	0.2164	-0.3423	0.8986	-0.2403	0.1417	-0.1191	0.1098
MYBPHL	0.2671	-0.4453	-0.7905	0.2164	-0.3423	0.8986	-0.2403	0.1417	-0.1191	0.1098
SORT1	0.2671	-0.4453	-0.7905	0.2164	-0.3423	0.8986	-0.2403	0.1417	-0.1191	0.1098
PSMA5	0.2671	-0.4453	-0.7905	0.2164	-0.3423	0.8986	-0.2403	0.1417	-0.1191	0.1098
SYPL2	0.2671	-0.4453	-0.7905	0.2164	-0.3423	0.8986	-0.2403	0.1417	-0.1191	0.1098
ATXN7L2	0.2671	-0.4453	-0.7905	0.2164	-0.3423	0.8986	-0.2403	0.1417	-0.1191	0.1098
CYB561D1	0.2671	-0.4453	-0.7905	0.2164	-0.3423	0.8986	-0.2403	0.1417	-0.1191	0.1098
AMIGO1	0.2671	-0.4453	-0.7905	0.2164	-0.3423	0.8986	-0.2403	0.1417	-0.1191	0.1098
GPR61	0.2671	-0.4453	-0.7905	0.2164	-0.3423	0.8986	-0.2403	0.1417	-0.1191	0.1098
GNAI3	0.2671	-0.4453	-0.7905	0.2164	-0.3423	0.8986	-0.2403	0.1417	-0.1191	0.1098
MIR197	0.2671	-0.4453	-0.7905	0.2164	-0.3423	0.8986	-0.2403	0.1417	-0.1191	0.1098
GNAT2	0.2671	-0.4453	-0.7905	0.2164	-0.3423	0.8986	-0.2403	0.1417	-0.1191	0.1098
AMPD2	0.2671	-0.4453	-0.7905	0.2164	-0.3423	0.8986	-0.2403	0.1417	-0.1191	0.1098
GSTM4	0.2671	-0.4453	-0.7905	0.2164	-0.3423	0.8986	-0.2403	0.1417	-0.1191	0.1098
GSTM2	0.2671	-0.4453	-0.7905	0.2164	-0.3423	0.8986	-0.2403	0.1417	-0.1191	0.1098
GSTM1	-1.591	-2.01	-0.7905	0.6618	-2.112	0.8986	-0.2403	-0.5862	-0.1191	0.1098
GSTM5	0.4872	-0.4646	-0.7905	0.1947	-0.3584	0.8986	-0.2403	0.1236	-0.1191	0.1098
GSTM3	0.4872	-0.4646	-0.7905	0.1947	-0.3584	0.8986	-0.2403	0.1236	-0.1191	0.1098
EPS8L3	0.4872	-0.4646	-0.7905	0.1947	-0.3584	0.8986	-0.2403	0.1236	-0.1191	0.1098
CSF1	0.4872	-0.4646	-0.7905	0.1947	-0.3584	0.8986	-0.2403	0.1236	-0.1191	0.1098
AHCYL1	0.4872	-0.4646	-0.7905	0.1947	-0.3584	0.8986	-0.2403	0.1236	-0.1191	0.1098
FAM40A	0.4872	-0.4646	-0.7905	0.1947	-0.3584	0.8986	-0.2403	0.1236	-0.1191	0.1098
ALX3	0.4872	-0.4646	-0.7905	0.1947	-0.3584	0.8986	-0.2403	0.1236	-0.1191	0.1098
UBL4B	0.4872	-0.4646	-0.7905	0.1947	-0.3584	0.8986	-0.2403	0.1236	-0.1191	0.1098
SLC6A17	0.4872	-0.4646	-0.7905	0.1947	-0.3584	0.8986	-0.2403	0.1236	-0.1191	0.1098
KCNC4	0.4872	-0.4646	-0.7905	0.1947	-0.3584	0.8986	-0.2403	0.1236	-0.1191	0.1098
RBM15	0.4872	-0.4646	-0.7905	0.1947	-0.3584	0.8986	-0.2403	0.1236	-0.1191	0.1098
SLC16A4	0.4872	-0.4646	-0.7905	0.1947	-0.3584	0.8986	-0.2403	0.1236	-0.1191	0.1098
HBXIP	0.4872	-0.4646	-0.7905	0.1947	-0.3584	0.8986	-0.2403	0.1236	-0.1191	0.1098
PROK1	0.4872	-0.4646	-0.7905	0.1947	-0.3584	0.8986	-0.2403	0.1236	-0.1191	0.1098
CYMP	0.4872	-0.4646	-0.7905	0.1947	-0.3584	0.8986	-0.2403	0.1236	-0.1191	0.1098
KCNA10	0.4872	-0.4646	-0.7905	0.1947	-0.3584	0.8986	-0.2403	0.1236	-0.1191	0.1098
KCNA2	0.4872	-0.4646	-0.7905	0.1947	-0.3584	0.8986	-0.2403	0.1236	-0.1191	0.1098
KCNA3	0.4872	-0.4646	-0.7905	0.1947	-0.3584	0.8986	-0.2403	0.1236	-0.1191	0.1098
CD53	0.4239	-0.5321	-0.7905	0.2045	-0.3746	0.6756	-0.29	0.0899	-0.1543	0.1098
C1orf103	0.4239	-0.5321	-0.7905	0.2045	-0.3746	0.6756	-0.29	0.0899	-0.1543	0.1098
DRAM2	0.4239	-0.5321	-0.7905	0.2045	-0.3746	0.6756	-0.29	0.0899	-0.1543	0.1098
CEPT1	0.4239	-0.5321	-0.7905	0.2045	-0.3746	0.6756	-0.29	0.0899	-0.1543	0.1098
DENND2D	0.4239	-0.5321	-0.7905	0.2045	-0.3746	0.6756	-0.29	0.0899	-0.1543	0.1098
CHI3L2	0.4239	-0.5321	-0.7905	0.2045	-0.3746	0.6756	-0.29	0.0899	-0.1543	0.1098
LOC149620	0.4239	-2.088	-0.7905	0.2045	-0.3746	0.6756	-0.29	0.0899	0.1757	0.1098
CHIA	0.4239	-1.179	-0.7905	0.2045	-0.3746	0.6756	-0.29	0.0899	0.1757	0.1098
C1orf88	0.4239	-0.5278	-0.7905	0.2045	-0.3746	0.6756	-0.29	0.0899	-0.1733	0.1098
OVGP1	0.4239	-0.5278	-0.7905	0.2045	-0.3746	0.6756	-0.29	0.0899	-0.1733	0.1098
WDR77	0.4239	-0.5278	-0.7905	0.2045	-0.3746	0.6756	-0.29	0.0899	-0.1733	0.1098
ATP5F1	0.4239	-0.5278	-0.7905	0.2045	-0.3746	0.6756	-0.29	0.0899	-0.1733	0.1098
C1orf162	0.4239	-0.5278	-0.7905	0.2045	-0.3746	0.6756	-0.29	0.0899	-0.1733	0.1098
ADORA3	0.4239	-0.5278	-0.7905	0.2045	-0.3746	0.6756	-0.29	0.0899	-0.1733	0.6316
RAP1A	0.4239	-0.5278	-0.7905	0.2045	-0.3746	0.6756	-0.29	0.0899	-0.1733	0.082
C1orf183	0.4239	-0.5278	-0.7905	0.2045	-0.3746	1.025	-0.29	0.0899	-0.1733	0.082
DDX20	0.4239	-0.5278	-0.7905	0.2045	-0.3746	1.025	-0.29	0.0899	-0.1733	0.082
KCND3	0.4239	-0.5278	-0.7905	0.1678	-0.3746	1.025	-0.29	0.0899	-0.1733	0.082
CTTNBP2NL	0.4239	-0.9503	-0.7975	0.2469	-0.3204	0.9476	-0.1543	0.1923	-0.0934	0.1424
WNT2B	0.4239	-0.9503	-0.7975	0.2469	-0.3204	0.9476	-0.1543	0.1923	-0.0934	0.1424
ST7L	0.4239	-0.9503	-0.7975	0.2469	-0.3204	0.9476	-0.1543	0.1923	-0.0934	0.1424
CAPZA1	0.4239	-0.9503	-0.7975	0.2469	-0.3204	0.9476	-0.1543	0.1923	-0.0934	0.1424
MOV10	0.4239	-0.9503	-0.7975	0.2469	-0.3204	0.9476	-0.1543	0.1923	-0.0934	0.1424
RHOC	0.4239	-0.9503	-0.7975	0.2469	-0.3204	0.9476	-0.1543	0.1923	-0.0934	0.1424
PPM1J	0.4239	-0.9503	-0.7975	0.2469	-0.3204	0.9476	-0.1543	0.1923	-0.0934	0.1424
FAM19A3	0.4239	-0.9503	-0.7975	0.2469	-0.3204	0.9476	-0.1543	0.1923	-0.0934	0.1424
SLC16A1	0.4239	-0.9503	-0.7975	0.2469	-0.3204	0.9476	-0.1543	0.1923	-0.0934	0.1424
AFARP1	0.4239	-0.9503	-0.7975	0.2469	-0.3204	0.9476	-0.1543	0.1923	-0.0934	0.1424
LRIG2	0.4239	-0.9503	-0.7975	0.2469	-0.3204	0.9476	-0.1543	0.1923	-0.0934	0.1424
MAGI3	0.4239	-0.9956	1.86	0.2469	-0.3204	0.9476	-0.1543	0.1923	-0.0934	0.1424
PHTF1	0.4239	-0.9956	1.736	0.2469	-0.3204	0.9476	-0.1543	0.1923	-0.0934	0.1424
RSBN1	0.4239	-0.9956	1.736	0.2469	-0.3204	0.9476	-0.1543	0.1923	-0.0934	0.1424
PTPN22	0.4239	-0.9956	1.736	0.2469	-0.3204	0.9476	-0.1543	0.1923	-0.0934	0.1424
BCL2L15	0.4239	-0.9956	1.736	0.2469	-0.3204	0.9476	-0.1543	0.1923	-0.0934	0.1424
AP4B1	0.4239	-0.9956	1.736	0.2469	-0.3204	0.9476	-0.1543	0.1923	-0.0934	0.1424
DCLRE1B	0.4239	-0.9956	1.736	0.2469	-0.3204	0.9476	-0.1543	0.1923	-0.0934	0.1424
HIPK1	0.4239	-0.9956	1.736	0.2469	-0.3204	0.9476	-0.1543	0.1923	-0.0934	0.1424
OLFML3	0.4239	-0.9956	1.736	0.2469	-0.3204	0.9476	-0.1543	0.1923	-0.0934	0.1424
SYT6	0.4239	-0.9956	1.736	0.2469	-0.3204	0.9476	-0.1543	0.1923	-0.0934	0.1424
TRIM33	0.4239	-0.9956	1.736	0.2469	-0.3204	0.9476	-0.1543	0.1923	-0.0934	0.1424
DENND2C	0.4239	-0.9956	1.736	0.2469	-0.3204	0.9476	-0.1543	0.1923	-0.0934	0.1424
BCAS2	0.4239	-0.9956	1.736	0.2469	-0.3204	0.9476	-0.1543	0.1923	-0.0934	0.1424
AMPD1	0.4239	-0.9956	1.736	0.2469	-0.3204	0.9476	-0.1543	0.1923	-0.0934	0.1424
NRAS	0.4239	-0.9956	1.736	0.2469	-0.3204	0.9476	-0.1543	0.1923	-0.0934	0.1424
CSDE1	0.4239	-0.9956	1.736	0.2469	-0.3204	0.9476	-0.1543	0.1923	-0.0934	0.1424
SIKE1	0.4239	-0.9956	1.736	0.2469	-0.3204	0.9476	-0.1543	0.1923	-0.0934	0.1424
SYCP1	0.4239	-0.9956	1.736	0.2469	-0.3204	0.9476	-0.1543	0.1923	-0.0934	0.1424
TSHB	0.4239	0.0785	1.736	0.2469	-0.3204	0.9476	-0.1543	0.1923	-0.0934	0.1424
TSPAN2	0.4239	0.0785	1.736	0.2469	-0.3204	0.9476	-0.1543	0.1923	-0.0934	0.1424
NGF	0.4239	0.0785	1.736	0.2469	-0.3204	0.9476	-0.1543	0.1923	-0.0934	0.1424
VANGL1	0.4239	-0.9615	1.736	0.2469	-0.3204	0.9476	-0.1543	0.1923	-0.0934	0.1424
CASQ2	0.4239	-0.9615	1.736	0.2469	-0.3204	0.9476	-0.1543	0.1923	-0.0934	0.1424
NHLH2	0.4239	-0.9615	1.736	0.2469	-0.3204	0.9476	-0.1543	0.1923	-0.0934	0.1424
SLC22A15	0.4239	-0.9615	1.164	0.2469	-0.3204	0.9476	-0.1543	0.1923	-0.0934	0.1424
C1orf161	0.4239	-0.9615	1.164	0.2469	-0.3204	0.9476	-0.1543	0.1923	-0.0934	0.1424
ATP1A1	0.4239	-0.9615	1.164	0.2469	-0.3204	0.9476	-0.1543	0.1923	-0.0934	0.1424
C1orf203	0.4239	-0.9615	1.164	0.2469	-0.3204	0.9476	-0.1543	0.1923	-0.0934	0.1424
CD58	-0.0528	-0.9615	1.164	0.2469	-0.3204	0.9476	-0.1543	0.1923	-0.0934	0.1424
IGSF3	-0.0528	-0.9615	1.164	0.2469	-0.3204	0.9476	-0.1543	0.1923	-0.0934	0.1424
MIR320B1	-0.0528	-0.9615	1.164	0.2469	-0.3204	0.9476	-0.1543	0.1923	-0.0934	0.1424
CD2	-0.0528	-0.9615	1.164	0.2469	-0.3204	0.9476	-0.1543	0.1923	-0.0934	0.1424
PTGFRN	-0.0528	-0.9615	1.164	0.2469	-0.3204	0.9476	-0.1543	0.1923	-0.0934	0.1424
CD101	-0.0528	-0.9615	1.164	0.2469	-0.3204	0.9476	-0.1543	0.1923	-0.0934	0.1424
TTF2	-0.0528	-0.9615	1.164	0.2469	-0.3204	0.9476	-0.1543	0.1923	-0.0934	0.1424
MIR942	-0.0528	-0.9615	1.164	0.2469	-0.3204	0.9476	-0.1543	0.1923	-0.0934	0.1424
TRIM45	-0.0528	-0.9615	1.164	0.2469	-0.3204	0.9476	-0.1543	0.1923	-0.0934	0.1424
VTCN1	-0.0528	-0.9615	1.164	0.2469	-0.3204	0.9476	-0.1543	0.1923	-0.0934	0.1424
MAN1A2	-0.0528	-1.024	1.164	0.2469	-0.3204	0.9476	-0.1543	0.1923	-0.0934	0.1424
FAM46C	-0.0528	-1.024	1.164	0.2469	-0.3204	0.9476	-0.1543	0.1923	-0.0934	0.1424
GDAP2	-0.0528	0.0158	1.164	0.2469	-0.3204	0.9476	-0.1543	0.1923	-0.0934	0.1424
WDR3	-0.0528	0.0158	1.164	0.2469	-0.3204	0.9476	-0.1543	0.1923	-0.0934	0.1424
SPAG17	-0.0528	0.0158	1.164	0.2469	-0.3204	0.9476	-0.1543	0.1923	-0.0934	0.1424
TBX15	-0.0528	0.0158	0.1911	0.8461	-0.3204	0.9476	-0.1543	0.1923	-0.0934	0.1424
WARS2	-0.0528	0.0158	0.1911	0.8461	-0.3204	0.9476	-0.1543	0.1923	-0.0934	0.1424
HAO2	-0.0284	0.0158	1.897	0.8461	-0.3204	0.9476	-0.1543	0.1923	-0.0934	0.1424
HSD3B2	-0.0284	0.0158	1.897	0.8461	-0.3204	0.9476	-0.1543	0.1923	-0.0934	0.1424
HSD3B1	-0.0284	0.0158	1.897	0.8461	-0.3204	0.9476	-0.1543	0.1923	-0.0934	0.1424
ZNF697	-0.0284	0.0158	1.897	0.8461	-0.3204	0.9476	-0.1543	0.2073	-0.0934	0.1424
PHGDH	-0.0284	0.0158	1.897	0.8461	-0.3204	0.9476	-0.1543	0.2073	-0.0934	0.1424
HMGCS2	-0.0284	0.0158	1.897	0.8461	-0.3204	0.9476	-0.1543	0.2073	-0.0934	0.1424
REG4	-0.0284	0.0158	1.897	0.8461	-0.3204	0.9476	-0.1543	0.2073	-0.0934	0.1424
NBPF7	-0.0284	0.0158	1.897	0.8461	-0.3204	0.9476	-0.1543	0.2073	-0.0934	0.1424
ADAM30	-0.0284	0.0158	1.897	0.8461	-0.3204	0.9476	-0.1543	0.2073	-0.0934	0.1424
NOTCH2	-0.0284	0.0158	1.897	0.8461	-0.3204	0.9476	-0.1543	0.2073	-0.0934	0.41
FAM72B	-0.0284	0.0158	1.897	0.8461	-0.3204	0.9476	-0.1543	0.2073	-0.0934	0.41
HIST2H2BA	-0.0284	0.0158	1.897	0.8461	-0.3204	0.9476	-0.1543	0.2073	-0.0934	0.41
FCGR1B	-0.0284	0.0158	1.897	0.8461	-0.3204	0.9476	-0.1543	0.2073	-0.0934	0.41
LOC647121	-0.0284	0.0158	1.897	0.8461	-0.3204	0.9476	-0.1543	0.2073	-0.0934	0.0979
LOC100286793	-0.0284	0.0158	0.8434	0.3426	-0.3204	0.3626	-0.1543	0.2073	0.3014	0.4324
PPIAL4G	-0.0284	0.0158	0.8434	0.3426	-0.3204	0.3626	-0.1543	0.2073	0.3014	0.4324
FAM72D	-0.0284	0.0158	0.8434	0.3426	-0.3204	0.3626	-0.1543	0.2073	0.3014	0.4324
NBPF9	0.4376	0.0158	1.364	0.3426	-0.3204	0.9117	-0.1543	0.5263	0.5839	0.5212
NBPF10	0.4376	0.0158	1.364	0.3426	-0.3204	0.9117	-0.1543	0.5263	0.5839	0.5212
LOC728875	-0.0284	0.0158	0.8434	0.3426	-0.3204	0.3626	-0.1543	-0.453	0.3014	0.4324
C1orf152	-0.0284	0.0158	1.349	0.3426	-0.3204	0.3626	-0.1543	-0.453	0.3014	0.4324
PDE4DIP	0.4376	0.0158	1.364	0.3426	-0.3204	0.9117	-0.1543	0.5263	0.5839	0.4324
SEC22B	0.3062	0.0158	1.364	0.3426	0.1053	0.2905	-0.1543	0.5263	0.5839	0.4324
NOTCH2NL	-0.015	0.0158	0.9958	0.3426	0.1053	0.2905	-0.1543	0.1714	0.5322	0.5212
HFE2	-0.015	0.0158	0.9958	0.3426	0.1053	0.2905	-0.1543	0.1714	0.5322	0.5212
TXNIP	-0.015	0.0158	0.9958	0.3426	0.1053	0.2905	-0.1543	0.1714	0.5322	0.5212
POLR3GL	-0.015	0.0158	0.9958	0.3426	0.1053	0.2905	-0.1543	0.1714	0.5322	0.5212
ANKRD34A	-0.015	0.0158	0.9958	0.3426	0.1053	0.2905	-0.1543	0.1714	0.5322	0.5212
LIX1L	-0.015	0.0158	0.9958	0.3426	0.1053	0.2905	-0.1543	0.1714	0.5322	0.5212
RBM8A	-0.015	0.0158	0.9958	0.3426	0.1053	0.2905	-0.1543	0.1714	0.5322	0.5212
GNRHR2	-0.015	0.0158	0.9958	0.3426	0.1053	0.2905	-0.1543	0.1714	0.5322	0.5212
PEX11B	-0.015	0.0158	0.9958	0.3426	0.1053	0.2905	-0.1543	0.1714	0.5322	0.5212
ITGA10	-0.015	0.0158	0.9958	0.3426	0.1053	0.2905	-0.1543	0.1714	0.5322	0.5212
ANKRD35	-0.015	0.0158	0.9958	0.3426	0.1053	0.2905	-0.1543	0.1714	0.5322	0.5212
PIAS3	-0.015	0.0158	0.9958	0.3426	0.1053	0.2905	-0.1543	0.1714	0.5322	0.5212
NUDT17	-0.015	0.0158	0.9958	0.3426	0.1053	0.2905	-0.1543	0.1714	0.5322	0.5212
POLR3C	-0.015	0.0158	0.9958	0.3426	0.1053	0.2905	-0.1543	0.1714	0.5322	0.5212
RNF115	-0.015	0.0158	0.9958	0.3426	0.1053	0.2905	-0.1543	0.1714	0.5322	0.5212
CD160	-0.015	0.0158	0.9958	0.3426	0.1053	0.2905	-0.1543	0.1714	0.5322	0.5212
PDZK1	-0.015	0.0158	0.9958	0.3426	0.1053	0.2905	-0.1543	0.1714	0.5322	0.5212
GPR89A	-0.015	0.0158	0.9958	0.3426	0.1053	0.2905	-0.1543	0.1714	0.5322	0.5212
GPR89C	-0.015	0.0158	0.9958	0.3426	0.1053	0.2905	-0.1543	0.1714	0.5322	0.5212
PDZK1P1	-0.015	0.0158	0.9958	0.3426	0.1053	0.2905	-0.1543	0.1714	0.5322	0.5212
LOC200030	-0.015	0.0158	0.9958	0.3426	0.1053	0.2905	-0.1543	0.1714	0.5322	0.5212
LOC728989	-0.015	0.0158	0.9958	0.3426	0.1053	0.2905	-0.1543	0.1714	0.5322	0.5212
PRKAB2	-0.015	0.0158	0.9958	0.3426	0.1053	0.2905	-0.1543	0.1714	0.5322	0.5212
PDIA3P	-0.015	0.0158	0.9958	0.3426	0.1053	0.2905	-0.1543	0.1714	0.5322	0.5212
FMO5	-0.015	0.0158	0.9958	0.3426	0.1053	0.2905	-0.1543	0.1714	0.5322	0.5212
CHD1L	-0.015	0.0158	0.9958	0.3426	0.1053	0.2905	-0.1543	0.1714	0.5322	0.5212
BCL9	-0.4822	0.0158	0.9958	0.3426	0.1053	0.2905	-0.1543	0.1714	0.5322	0.5212
ACP6	0.0007	0.0158	0.9958	0.3426	0.1053	0.2905	-0.1543	0.1714	0.5322	0.5212
GJA5	0.0007	0.0158	0.9958	0.3426	0.1053	0.2905	-0.1543	0.1714	0.5322	0.5212
GJA8	0.0007	0.0158	0.9958	0.3426	0.1053	0.2905	-0.1543	0.1714	0.5322	0.5212
GPR89B	0.0007	0.0158	0.9958	0.3426	0.1053	0.2905	-0.1543	0.1714	0.5322	0.5212
FLJ39739	0.4894	0.0158	0.9958	0.3426	0.1053	0.2905	-0.1543	0.1714	0.5322	0.5212
PPIAL4B	0.4894	0.0158	0.9958	0.3426	0.1053	0.2905	-0.1543	0.1714	0.5322	0.5212
NBPF14	0.4894	0.0158	0.9958	0.3426	0.1053	0.2905	-0.1543	0.1714	0.5322	0.5212
NBPF15	0.4894	0.0158	0.9958	0.3426	0.1053	1.011	-0.1543	0.1714	0.5322	0.5212
PPIAL4E	0.1228	0.0158	0.9958	0.3426	0.1053	1.011	-0.1543	0.1714	0.5322	0.5212
NBPF16	0.1228	0.0158	0.9958	0.3426	0.1053	0.7543	-0.1543	0.1714	0.5322	0.5212
PPIAL4D	0.1228	0.0158	0.9958	0.3426	0.1053	0.7543	-0.1543	0.1714	0.5322	0.5212
LOC645166	0.1228	0.0158	0.9958	-0.6544	-0.7005	0.7543	-0.1543	0.1714	0.5322	0.5212
LOC388692	0.1228	0.0158	0.9958	-0.05891	-0.7005	0.8724	-0.1543	0.1714	0.4728	0.5212
FCGR1C	0.4705	0.0158	0.9958	-0.05891	-0.7005	0.8724	-0.1543	0.1714	0.4728	0.5212
HIST2H2BF	0.4705	0.0158	0.9958	-0.05891	-0.7005	0.8724	-0.1543	0.1714	0.4728	0.5212
PPIAL4C	0.4705	1.127	0.9958	0.8134	0.9852	0.8724	-0.1543	0.1714	0.4728	0.5212
LOC728855	0.4705	1.127	0.9958	0.8134	0.9852	0.8724	-0.1543	0.1714	0.4728	0.5212
FCGR1A	0.28	-0.0659	0.4283	0.139	0.0802	0.5242	-0.1543	0.1714	0.4728	0.5212
HIST2H3D	0.28	-0.0659	0.4283	0.139	0.0802	0.1363	-0.1543	0.1714	0.4728	0.5212
HIST2H4A	0.28	-0.0659	0.4283	0.139	0.0802	0.1363	-0.1543	0.1714	0.4728	0.5212
HIST2H2AA3	0.28	-0.0659	0.4283	0.139	0.0802	0.1363	-0.1543	0.1714	0.4728	0.5212
HIST2H3C	0.28	-0.0659	0.4283	0.139	0.0802	0.1363	-0.1543	0.1714	0.4728	0.5212
HIST2H2BE	0.28	-0.0659	0.4283	0.5527	0.0802	0.1363	-0.1543	0.1714	0.4728	0.5212
HIST2H2AC	0.28	-0.0659	0.4283	0.5527	0.0802	0.1363	-0.1543	0.1714	0.4728	0.5212
HIST2H2AB	0.28	-0.0659	0.4283	0.5527	0.0802	0.1363	-0.1543	0.1714	0.4728	0.5212
BOLA1	0.28	-0.0659	0.4283	0.5527	0.0802	0.1363	-0.1543	0.1714	0.4728	0.5212
SV2A	0.28	-0.0659	0.4283	0.5527	0.0802	0.1363	-0.1543	0.1714	0.4728	0.5212
SF3B4	0.28	-0.0659	0.4283	0.5527	0.0802	0.1363	-0.1543	0.1714	0.4728	0.5212
MTMR11	0.28	-0.0659	0.4283	0.5527	0.0802	0.1363	-0.1543	0.1714	0.4728	0.5212
OTUD7B	0.28	-0.0659	0.4283	0.5527	0.0802	0.1363	-0.1543	0.1714	0.4728	0.5212
VPS45	0.28	-0.0659	0.4283	0.5527	0.0802	0.1363	-0.1543	0.1714	0.4728	0.5212
PLEKHO1	0.28	-0.0659	0.4283	0.5527	0.0802	0.1363	-0.1543	0.1714	0.4728	0.5212
ANP32E	0.28	-0.0659	0.4283	0.5527	0.0802	0.1363	-0.1543	0.1714	0.4728	0.5212
CA14	0.28	-0.0659	0.4283	0.5527	0.0802	0.1363	-0.1543	0.1714	0.4728	0.5212
APH1A	0.28	-0.0659	0.4283	0.5527	0.0802	0.1363	-0.1543	0.1714	0.4728	0.5212
C1orf54	0.28	-0.0659	0.4283	0.5527	0.0802	0.1363	-0.1543	0.1714	0.4728	0.5212
C1orf51	0.28	-0.0659	0.4283	0.5527	0.0802	0.1363	-0.1543	0.1714	0.4728	0.5212
MRPS21	0.28	-0.0659	0.4283	0.5527	0.0802	0.1363	-0.1543	0.1714	0.4728	0.5212
PRPF3	0.28	-0.0659	0.4283	0.5527	0.0802	0.1363	-0.1543	0.1714	0.4728	0.5212
RPRD2	0.28	-0.0659	0.4283	0.5527	0.0802	0.1363	-0.1543	0.1714	0.4728	0.5212
TARS2	0.28	-0.0659	0.4283	0.5527	0.0802	0.1363	-0.1543	0.1714	0.4728	0.5212
ECM1	0.28	-0.0659	0.4283	0.5527	0.0802	0.1363	-0.1543	0.1714	0.4728	0.5212
ADAMTSL4	0.28	-0.0659	0.4283	0.5527	0.0802	0.1363	-0.1543	0.1714	0.4728	0.5212
MCL1	0.28	-0.0659	0.4283	0.5527	0.0802	0.1363	-0.1543	0.1714	0.4728	0.5212
ENSA	0.28	-0.0659	0.4283	0.5527	0.0802	0.1363	-0.1543	0.1714	0.4728	0.5212
GOLPH3L	0.28	-0.0659	0.4283	0.5527	0.0802	0.4714	-0.1543	0.1714	0.4728	0.5212
HORMAD1	0.28	0.2938	0.4283	0.5527	0.0802	0.4714	-0.1543	0.1714	0.4728	0.5212
CTSS	0.28	-0.05162	0.4283	0.5527	0.0802	0.1473	-0.1543	0.1714	0.4728	0.5212
CTSK	0.28	-0.1304	0.4283	0.5527	0.0802	0.1473	-0.1543	0.1714	0.4728	0.5212
ARNT	0.28	-0.1304	0.4283	0.5527	0.0802	0.1473	-0.1543	0.1714	0.4728	0.5212
SETDB1	0.28	-0.02824	0.4283	0.5527	0.0802	0.1473	-0.1543	0.1714	0.4728	0.5212
LASS2	0.28	-0.02824	0.4283	0.5527	0.0802	0.1473	-0.1543	0.1714	0.4728	0.5212
ANXA9	0.28	-0.02824	0.4283	0.5527	0.0802	0.1473	-0.1543	0.1714	0.4728	0.5212
FAM63A	0.28	-0.02824	0.4283	0.5527	0.0802	0.1473	-0.1543	0.1714	0.4728	0.5212
PRUNE	0.28	-0.02824	0.4283	0.5527	0.0802	0.1473	-0.1543	0.1714	0.4728	0.5212
BNIPL	0.28	-0.02824	0.4283	0.5527	0.0802	0.1473	-0.1543	0.1714	0.4728	0.5212
C1orf56	0.28	-0.02824	0.4283	0.5527	0.0802	0.1473	-0.1543	0.1714	0.4728	0.5212
CDC42SE1	0.28	-0.02824	0.4283	0.5527	0.0802	0.1473	-0.1543	0.1714	0.4728	0.5212
MLLT11	0.28	-0.02824	0.4283	0.5527	0.0802	0.1473	-0.1543	0.1714	0.4728	0.5212
GABPB2	0.28	-0.02824	0.4283	0.5527	0.0802	0.1473	-0.1543	0.1714	0.4728	0.5212
SEMA6C	0.28	-0.02824	0.4283	0.5527	0.0802	0.1473	-0.1543	0.1714	0.4728	0.5212
TNFAIP8L2	0.28	-0.02824	0.4283	0.5527	0.0802	0.1473	-0.1543	0.1714	0.4728	0.5212
LYSMD1	0.28	-0.02824	0.4283	0.5527	0.0802	0.1473	-0.1543	0.1714	0.4728	0.5212
SCNM1	0.28	-0.02824	0.4283	0.5527	0.0802	0.1473	-0.1543	0.1714	0.4728	0.5212
TMOD4	0.28	-0.02824	0.4283	0.5527	0.0802	0.1473	-0.1543	0.1714	0.4728	0.5212
VPS72	0.28	-0.02824	0.4283	0.5527	0.0802	0.1473	-0.1543	0.1714	0.4728	0.5212
PIP5K1A	0.28	-0.02824	0.4283	0.5527	0.0802	0.1473	-0.1543	0.1714	0.4728	0.5212
PSMD4	0.28	-0.02824	0.4283	0.5527	0.0802	0.1473	-0.1543	0.1714	0.4728	0.5212
ZNF687	0.28	-0.02824	0.4283	0.5527	0.0802	0.1473	-0.1543	0.1714	0.4728	0.5212
PI4KB	0.28	-0.02824	0.4283	0.5527	0.0802	0.1473	-0.1543	0.1714	0.4728	0.5212
RFX5	0.28	-0.02824	0.4283	0.5527	0.0802	0.1473	-0.1543	0.1714	0.4728	0.5212
SELENBP1	0.28	-0.02824	0.4283	0.5527	0.0802	0.1473	-0.1543	0.1714	0.4728	0.5212
PSMB4	0.28	-0.02824	0.4283	0.5527	0.0802	0.1473	-0.1543	0.1714	0.4728	0.5212
POGZ	0.28	-0.02824	0.4283	0.5527	0.0802	0.1473	-0.1543	0.1714	0.4728	0.5212
CGN	0.28	-0.02824	0.4283	0.5527	0.0802	0.1473	-0.1543	0.1714	0.4728	0.5212
TUFT1	0.28	-0.02824	0.4283	0.5527	0.0802	0.1473	-0.1543	0.1714	0.4728	-0.7198
MIR554	0.28	-0.02824	0.4283	0.5527	0.0802	0.1473	-0.1543	0.1714	0.4728	0.5212
SNX27	0.28	-0.02824	0.4283	0.5527	0.0802	0.1473	-0.1543	0.1714	0.4728	-0.7198
CELF3	0.28	-0.02824	0.4283	0.5527	0.0802	0.1473	-0.1543	0.1714	0.4728	-0.7198
C1orf230	0.28	-0.02824	0.4283	0.5527	0.0802	0.1473	-0.1543	0.1714	0.4728	-0.7198
MRPL9	0.28	-0.02824	0.4283	0.5527	0.0802	0.1473	-0.1543	0.1714	0.4728	-0.7198
OAZ3	0.28	-0.02824	0.4283	0.5527	0.0802	0.1473	-0.1543	0.1714	0.4728	-0.7198
TDRKH	0.28	-0.02824	0.4283	0.5527	0.0802	0.1473	-0.1543	0.1714	0.4728	-0.7198
LINGO4	0.28	-0.02824	0.4283	0.5527	0.0802	0.1473	-0.1543	0.1714	0.4728	-0.7198
RORC	0.28	-0.02824	0.4283	0.5527	0.0802	0.1473	-0.1543	0.1714	0.4728	-0.7198
C2CD4D	0.28	-0.02824	0.4283	0.5527	0.0802	0.1473	-0.1543	0.1714	0.4728	-0.7198
LOC100132111	0.28	-0.02824	0.4283	0.5527	0.0802	0.1473	-0.1543	0.1714	0.4728	-0.7198
THEM5	0.28	-0.02824	0.4283	0.5527	0.0802	0.1473	-0.1543	0.1714	0.4728	-0.7198
THEM4	0.28	-0.02824	0.4283	0.5527	0.0802	0.1473	-0.1543	0.1714	0.4728	-0.7198
S100A10	0.28	-0.02824	0.4283	0.5527	0.0802	0.1473	-0.1543	0.1714	0.4728	-0.7198
S100A11	0.28	-0.02824	0.4283	0.5527	0.0802	0.1473	-0.1543	0.1714	0.4728	-0.7198
TCHHL1	0.28	-0.02824	0.4283	0.5527	0.0802	0.1473	-0.1543	0.1714	0.4728	-0.7198
TCHH	0.28	-0.02824	0.4283	0.5527	0.0802	0.1473	-0.1543	0.1714	0.4728	-0.7198
RPTN	0.28	-0.02824	0.4283	0.5527	0.0802	0.1473	-0.1543	0.1714	0.4728	-0.7198
HRNR	0.28	-0.02824	0.4283	0.9078	0.0802	0.1473	-0.1543	0.1714	0.4728	-0.7198
FLG	0.28	-0.02824	0.4283	0.8384	0.0802	0.1473	-0.1543	0.1714	0.4728	-0.7198
FLG2	0.28	-0.02824	0.4283	0.8384	0.0802	0.1473	-0.1543	0.1714	0.4728	-0.7198
CRNN	0.28	-0.02824	0.4283	0.8384	0.0802	0.1473	-0.1543	0.1714	0.4728	-0.7198
LCE5A	0.28	-0.02824	0.4283	0.8384	0.0802	0.1473	-0.1543	0.1714	0.4728	-0.7198
CRCT1	0.28	-0.02824	0.4283	0.8384	0.0802	0.1473	-0.1543	0.1714	0.4728	-0.7198
LCE3E	0.28	-0.02824	0.4283	0.8384	0.0802	0.1473	-0.1543	0.1714	0.4728	-0.7198
LCE3D	0.28	-0.02824	0.4283	0.8384	0.0802	0.1473	-0.1543	0.1714	0.4728	-0.7198
LCE3C	-2.945	-0.8754	-3.062	0.3412	-0.3619	-0.31	-2.25	-0.4204	-0.3722	-0.7198
LCE3B	-2.945	-0.8754	-3.062	0.3412	-0.3619	-0.31	-2.25	-0.4204	-0.3722	-0.7198
LCE3A	0.3548	-0.0407	0.5104	0.8327	0.2032	0.2094	-0.0685	0.1798	0.509	-0.7198
LCE2D	0.3548	-0.0407	0.5104	0.8327	0.2032	0.2094	-0.0685	0.1798	0.509	-0.7198
LCE2C	0.3548	-0.0407	0.5104	0.8327	0.2032	0.2094	-0.0685	0.1798	0.509	-0.7198
LCE2B	0.3548	-0.0407	0.5104	0.8327	0.2032	0.2094	-0.0685	0.1798	0.509	-0.7198
LCE2A	0.3548	-0.0407	0.5104	0.8327	0.2032	0.2094	-0.0685	0.1798	0.509	-0.7198
LCE4A	0.3548	-0.0407	0.5104	0.8327	0.2032	0.2094	-0.0685	0.1798	0.509	-0.7198
C1orf68	0.3548	-0.0407	0.5104	0.8327	0.2032	0.2094	-0.0685	0.1798	0.509	-0.7198
KPRP	0.3548	-0.0407	0.5104	0.8327	0.2032	0.2094	-0.0685	0.1798	0.509	-0.7198
LCE1F	0.3548	-0.0407	0.5104	0.8327	0.2032	0.2094	-0.0685	0.1798	0.509	-0.7198
LCE1E	0.747	0.2665	0.5104	1.207	0.2032	0.646	-0.0685	0.1798	0.509	-0.2815
LCE1D	0.747	-0.0606	0.4409	1.207	0.2032	0.646	-0.0685	0.1188	0.4304	-0.7459
LCE1C	0.747	-0.0606	0.4409	0.6287	0.2032	0.646	-0.0685	0.1188	0.4304	-0.7459
LCE1B	0.2762	-0.0606	0.4409	0.6287	0.2032	0.1261	-0.0685	0.1188	0.4304	-0.7459
LCE1A	0.2762	-0.0606	0.4409	0.6287	0.2032	0.1261	-0.0685	0.1188	0.4304	-0.7459
LCE6A	0.2762	-0.0606	0.4409	0.6287	0.2032	0.1261	-0.0685	0.1188	0.4304	-0.7459
SMCP	0.2762	-0.0606	0.4409	0.6287	0.2032	0.1261	-0.0685	0.1188	0.4304	-0.7459
IVL	0.2762	-0.0606	0.4409	0.6287	0.2032	0.1261	-0.0685	0.1188	0.4304	-0.7459
SPRR4	0.2762	-0.0606	0.4409	0.6287	0.2032	0.1261	-0.0685	0.1188	0.4304	-0.7459
SPRR1A	0.2762	-0.0606	0.4409	0.6287	0.2032	0.1261	-0.0685	0.1188	0.4304	-0.7459
SPRR3	0.2762	-0.0606	0.4409	0.6287	0.2032	0.1261	-0.0685	0.1188	0.4304	-0.7459
SPRR1B	0.2762	-0.0606	0.4409	0.6287	0.05785	0.1261	-0.0685	0.1188	0.4304	-0.7459
SPRR2D	0.2762	-0.0606	0.4409	0.6287	0.05785	0.1261	-0.0685	0.1188	0.4304	-0.7459
SPRR2A	0.2762	-0.0606	0.4409	0.6287	0.05785	0.1261	-0.0685	0.1188	0.4304	-0.7459
SPRR2B	0.2762	-0.0606	0.4409	0.6287	0.05785	0.1261	-0.0685	0.1188	0.4304	-0.7459
SPRR2E	0.2762	-0.0606	0.4409	0.6287	0.05785	0.1261	-0.0685	0.1188	0.4304	-0.7459
SPRR2F	0.2762	-0.0606	0.4409	0.6287	0.05785	0.1261	-0.0685	0.1188	0.4304	-0.7459
SPRR2C	0.2762	-0.0606	0.4409	0.6287	0.05785	0.1261	-0.0685	0.1188	0.4304	-0.7459
SPRR2G	0.2762	-0.0606	0.4409	0.6287	0.05785	0.1261	-0.0685	0.1188	0.4304	-0.7459
LELP1	0.2762	-0.0606	0.4409	0.6287	0.05785	0.1261	-0.0685	0.1188	0.4304	-0.7459
LOR	0.2762	-0.0606	0.4409	0.6287	0.05785	0.1261	-0.0685	0.1188	0.4304	-0.7459
PGLYRP3	0.2762	-0.0606	0.4409	0.6287	0.05785	0.1261	-0.0685	0.1188	0.4304	-0.7459
PGLYRP4	0.2762	-0.0606	0.4409	0.6287	0.05785	0.1261	-0.0685	0.1188	0.4304	-0.7459
S100A9	0.2762	-0.0606	0.4409	0.6287	0.05785	0.1261	-0.0685	0.1188	0.4304	-0.7459
S100A12	0.2762	-0.0606	0.4409	0.6287	0.05785	0.1261	-0.0685	0.1188	0.4304	-0.7459
S100A8	0.2762	-0.0606	0.4409	0.6287	0.05785	0.1261	-0.0685	0.1188	0.4304	-0.7459
S100A7A	0.2762	-0.0606	0.4409	0.6287	0.05785	0.1261	-0.0685	0.1188	0.4304	-0.7459
S100A7L2	0.2762	-0.0606	0.4409	0.6287	0.05785	0.1261	-0.0685	0.1188	0.4304	-0.7459
S100A7	0.2762	-0.0606	0.4409	0.6287	0.05785	0.1261	-0.0685	0.1188	0.4304	-0.7459
S100A6	0.2762	-0.0606	0.4409	0.6287	0.05785	0.1261	-0.0685	0.1188	0.4304	-0.7459
S100A5	0.2762	-0.0606	0.4409	0.6287	0.05785	0.1261	-0.0685	0.1188	0.4304	-0.7459
S100A4	0.2762	-0.0606	0.4409	0.6287	0.05785	0.1261	-0.0685	0.1188	0.4304	-0.7459
S100A3	0.2762	-0.0606	0.4409	0.6287	0.05785	0.1261	-0.0685	0.1188	0.4304	-0.7459
S100A2	0.2762	-0.0606	0.4409	0.6287	0.05785	0.1261	-0.0685	0.1188	0.4304	-0.7459
S100A16	0.2762	-0.0606	0.4409	0.6287	0.05785	0.1261	-0.0685	0.1188	0.4304	-0.7459
S100A14	0.2762	-0.0606	0.4409	0.6287	0.05785	0.1261	-0.0685	0.1188	0.4304	-0.7459
S100A13	0.2762	-0.0606	0.4409	0.6287	0.05785	0.1261	-0.0685	0.1188	0.4304	-0.7459
S100A1	0.2762	-0.0606	0.4409	0.6287	0.05785	0.1261	-0.0685	0.1188	0.4304	-0.7459
C1orf77	0.2762	-0.0606	0.4409	0.6287	0.05785	0.1261	-0.0685	0.1188	0.4304	-0.7459
SNAPIN	0.2762	-0.0606	0.4409	0.6287	0.05785	0.1261	-0.0685	0.1188	0.4304	-0.7459
ILF2	0.2762	-0.0606	0.4409	0.6287	0.05785	0.1261	-0.0685	0.1188	0.4304	-0.7459
NPR1	0.2762	-0.0606	0.4409	0.6287	0.05785	0.1261	-0.0685	0.1188	0.4304	-0.7459
INTS3	0.2762	-0.0606	0.4409	0.6287	0.05785	0.1261	-0.0685	0.1188	0.4304	-0.7459
SLC27A3	0.2762	-0.0606	0.4409	0.6287	0.05785	0.1261	-0.0685	0.1188	0.4304	-0.7459
GATAD2B	0.2762	-0.0606	0.4409	0.6287	0.05785	0.1261	-0.0685	0.1188	0.4304	-0.7459
DENND4B	0.2762	-0.0606	0.4409	0.6287	0.05785	0.1261	-0.0685	0.1188	0.4304	-0.7459
CRTC2	0.2762	-0.0606	0.4409	0.6287	0.05785	0.1261	-0.0685	0.1188	0.4304	0.4122
SLC39A1	0.2762	-0.0606	0.4409	0.6287	0.05785	0.1261	-0.0685	0.1188	0.4304	0.4122
CREB3L4	0.2762	-0.0606	0.4409	0.6287	0.05785	0.1261	-0.0685	0.1188	0.4304	0.4122
JTB	0.2762	-0.0606	0.4409	0.6287	0.05785	0.1261	-0.0685	0.1188	0.4304	0.4122
RAB13	0.2762	-0.0606	0.4409	0.6287	0.05785	0.1261	-0.0685	0.1188	0.4304	0.4122
RPS27	0.2762	-0.0606	0.4409	0.6287	0.05785	0.1261	-0.0685	0.1188	0.4304	0.4122
NUP210L	0.2762	-0.0606	0.4409	0.6287	0.05785	0.1261	-0.0685	0.1188	0.4304	0.4122
TPM3	0.2762	-0.0606	0.4409	0.6287	0.05785	0.1261	-0.0685	0.1188	0.4304	0.4122
MIR190B	0.2762	-0.0606	0.4409	0.6287	0.05785	0.1261	-0.0685	0.1188	0.4304	0.4122
C1orf189	0.2762	-0.0606	0.4409	0.6287	0.05785	0.1261	-0.0685	0.1188	0.4304	0.4122
C1orf43	0.2762	-0.0606	0.4409	0.6287	0.05785	0.1261	-0.0685	0.1188	0.4304	0.4122
UBAP2L	0.2762	-0.0606	0.4409	0.6287	0.05785	0.1261	-0.0685	0.1188	0.4304	0.4122
HAX1	0.2762	-0.0606	0.4409	0.6287	0.05785	0.1261	-0.0685	0.1188	0.4304	0.4122
AQP10	0.2762	-0.0606	0.4409	0.6287	0.05785	0.1261	-0.0685	0.1188	0.4304	0.4122
ATP8B2	0.2762	-0.0606	0.4409	0.6287	0.05785	0.1261	-0.0685	0.1188	0.4304	0.4122
IL6R	0.2762	0.3922	0.4409	0.6287	0.05785	0.1261	-0.0685	0.1188	0.4304	0.4122
SHE	0.2762	0.3922	0.4409	0.6287	0.05785	0.1261	-0.0685	0.1188	0.4304	0.4122
TDRD10	0.2762	0.3922	0.4409	0.6287	0.05785	0.1261	-0.0685	0.1188	0.4304	0.4122
UBE2Q1	0.2762	0.3922	0.4409	0.6287	0.05785	0.1261	-0.0685	0.1188	0.4304	0.4122
CHRNB2	0.2762	0.3922	0.4409	0.6287	0.05785	0.1261	-0.0685	0.1188	0.4304	0.4122
ADAR	0.2762	0.3922	0.4409	0.6287	0.05785	0.1261	-0.0685	0.1188	0.4304	0.4122
KCNN3	0.2762	0.3922	0.4409	0.6287	0.05785	0.1261	-0.0685	0.1188	0.4304	0.4122
PMVK	0.2762	-0.0822	0.4409	0.6287	0.05785	0.1261	-0.0685	0.1188	0.4304	0.4122
PBXIP1	0.2762	-0.0822	0.4409	0.6287	0.05785	0.1261	-0.0685	0.1188	0.4304	0.4122
PYGO2	0.2762	-0.0822	0.4409	0.6287	0.05785	0.1261	-0.0685	0.1188	0.4304	0.4122
SHC1	0.2762	-0.0822	0.4409	0.6287	0.05785	0.1261	-0.0685	0.1188	0.4304	0.4122
CKS1B	0.2762	-0.0822	0.4409	0.6287	0.05785	0.1261	-0.0685	0.1188	0.4304	0.4122
FLAD1	0.2762	-0.0822	0.4409	0.6287	0.05785	0.1261	-0.0685	0.1188	0.4304	0.4122
LENEP	0.2762	-0.0822	0.4409	0.6287	0.05785	0.1261	-0.0685	0.1188	0.4304	0.4122
ZBTB7B	0.2762	-0.0822	0.4409	0.6287	0.05785	0.1261	-0.0685	0.1188	0.4304	0.4122
DCST2	0.2762	-0.0822	0.4409	0.6287	0.05785	0.1261	-0.0685	0.1188	0.4304	0.4122
DCST1	0.2762	-0.0822	0.8179	0.6287	0.05785	0.1261	-0.0685	0.1188	0.4304	0.4122
ADAM15	0.2762	-0.0822	0.8179	0.6287	0.05785	0.1261	-0.0685	0.1188	0.4304	0.4122
EFNA4	0.2762	-0.0822	0.8179	0.6287	0.05785	0.1261	-0.0685	0.1188	0.4304	0.4122
EFNA3	0.2762	-0.0822	0.8179	0.6287	0.05785	0.1261	-0.0685	0.1188	0.4304	0.4122
EFNA1	0.2762	-0.0822	0.8179	0.6287	0.05785	0.1261	-0.0685	0.1188	0.4304	0.4122
RAG1AP1	0.2762	-0.0822	0.8179	0.6287	0.05785	0.1261	-0.0685	0.1188	0.4304	0.4122
DPM3	0.2762	-0.0822	0.8179	0.6287	0.05785	0.1261	-0.0685	0.1188	0.4304	0.4122
KRTCAP2	0.2762	-0.0822	0.8179	0.6287	0.05785	0.1261	-0.0685	0.1188	0.4304	0.4122
TRIM46	0.2762	-0.0822	0.8179	0.6287	0.05785	0.1261	-0.0685	0.1188	0.4304	0.4122
MUC1	0.2762	-0.0822	0.8179	0.6287	0.05785	0.1261	-0.0685	0.1188	0.4304	0.4122
MIR92B	0.2762	-0.0822	0.8179	0.6287	0.05785	0.1261	-0.0685	0.1188	0.4304	0.4122
THBS3	0.2762	-0.0822	0.8179	0.6287	0.05785	0.1261	-0.0685	0.1188	0.4304	0.4122
MTX1	0.2762	-0.0822	0.8179	0.6287	0.05785	0.1261	-0.0685	0.1188	0.4304	0.4122
GBAP1	0.2762	-0.0822	0.8179	0.6287	0.05785	0.1261	-0.0685	0.1188	0.4304	0.4122
GBA	0.2762	-0.0822	0.8179	0.6287	0.05785	0.1261	-0.0685	0.1188	0.4304	0.4122
FAM189B	0.2762	-0.0822	0.8179	0.6287	0.05785	0.1261	-0.0685	0.1188	0.4304	0.4122
SCAMP3	0.2762	-0.0822	0.8179	0.6287	0.05785	0.1261	-0.0685	0.1188	0.4304	0.4122
CLK2	0.2762	-0.0822	0.8179	0.6287	0.05785	0.1261	-0.0685	0.1188	0.4304	0.4122
HCN3	0.2762	-0.0822	0.8179	0.6287	0.05785	0.1261	-0.0685	0.1188	0.4304	0.4122
PKLR	0.2762	-0.0822	0.8179	0.6287	0.05785	0.1261	-0.0685	0.1188	0.4304	0.4122
FDPS	0.2762	-0.0822	0.8179	0.6287	0.05785	0.1261	-0.0685	0.1188	0.4304	0.4122
C1orf104	0.2762	-0.0822	0.8179	0.6287	0.05785	0.1261	-0.0685	0.1188	0.4304	0.4122
RUSC1	0.2762	-0.0822	0.8179	0.6287	0.05785	0.1261	-0.0685	0.1188	0.4304	0.4122
ASH1L	0.2762	-0.464	0.3526	0.6287	0.05785	0.1261	-0.0685	0.1188	0.4304	0.4122
MIR555	0.2762	-0.0822	0.3526	0.6287	0.05785	0.1261	-0.0685	0.1188	0.4304	0.4122
LOC645676	0.2762	-0.0761	0.3526	0.6287	0.05785	0.1261	-0.0685	0.1188	0.4304	0.4122
MSTO1	0.2762	-0.0761	0.3526	0.6287	0.05785	0.1261	-0.0685	0.1188	0.4304	0.4122
YY1AP1	0.2762	-0.0761	0.3526	0.6287	0.05785	0.1261	-0.0685	0.1188	0.4304	0.4122
DAP3	0.2762	-0.0761	0.4142	0.6287	0.05785	0.1261	-0.0685	0.1188	0.4304	0.4122
MSTO2P	0.2762	-0.0761	0.4142	0.6287	0.05785	0.1261	-0.06117	0.1188	0.4304	0.1704
GON4L	0.2762	-0.0761	0.4142	0.6287	0.05785	0.1261	-0.06117	0.1188	0.4304	0.1704
SYT11	0.2762	-0.0761	0.4142	0.6287	0.05785	0.1261	-0.06117	0.1188	0.4304	0.1704
RIT1	0.2762	-0.0761	-0.2504	0.6287	0.05785	0.1261	-0.06117	0.1188	0.4304	0.1704
KIAA0907	0.2762	-0.0761	-0.2504	0.6287	0.05785	0.1261	-0.06117	0.1188	0.4304	0.1704
SNORA42	0.2762	-0.0761	-0.2504	0.6287	0.05785	0.1261	-0.06117	0.1188	0.4304	0.1704
SCARNA4	0.2762	-0.0761	-0.2504	0.6287	0.05785	0.1261	-0.06117	0.1188	0.4304	0.1704
RXFP4	0.2762	-0.0761	-0.2504	0.6287	0.05785	0.1261	-0.06117	0.1188	0.4304	0.1704
ARHGEF2	0.2762	-0.0761	-0.2504	0.6287	0.05785	0.1261	-0.06117	0.1188	0.4304	0.1704
SSR2	0.2762	-0.0761	-0.2504	0.6287	0.05785	0.1261	-0.06117	0.1188	0.4304	0.1704
UBQLN4	0.2762	-0.0761	-0.2504	0.6287	0.05785	0.1261	-0.06117	0.1188	0.4304	0.1704
ROBLD3	0.2762	-0.0761	-0.2504	0.6287	0.05785	0.1261	-0.06117	0.1188	0.4304	0.1704
RAB25	0.2762	-0.0761	-0.2504	0.6287	0.05785	0.1261	-0.06117	0.1188	0.4304	0.1704
MEX3A	0.2762	-0.0761	-0.2504	0.6287	0.05785	0.1261	-0.06117	0.1188	0.4304	0.1704
LMNA	0.2762	-0.0761	-0.2504	0.6287	0.05785	0.1261	-0.06117	0.1188	0.4304	0.1704
SEMA4A	0.2762	-0.0761	-0.2504	0.6287	0.05785	0.1261	-0.06117	0.1188	0.4304	0.1704
SLC25A44	0.2762	-0.0761	-0.2504	0.6287	0.05785	0.1261	-0.06117	0.1188	0.4304	0.1704
PMF1	0.2762	-0.0761	-0.2504	0.6287	0.05785	0.1261	-0.06117	0.1188	0.4304	0.1704
BGLAP	0.2762	-0.0761	-0.2504	0.6287	0.05785	0.1261	-0.06117	0.1188	0.4304	0.1704
PAQR6	0.2762	-0.0761	-0.2504	0.6287	0.05785	0.1261	-0.06117	0.1188	0.4304	0.1704
SMG5	0.2762	-0.0761	-0.2504	0.6287	0.05785	0.1261	-0.06117	0.1188	0.4304	0.1704
TMEM79	0.2762	-0.0761	-0.2504	0.6287	0.05785	0.1261	-0.06117	0.1188	0.4304	0.1704
C1orf85	0.2762	-0.0761	-0.2504	0.6287	0.05785	0.1261	-0.06117	0.1188	0.4304	0.1704
VHLL	0.2762	-0.0761	-0.2504	0.6287	0.05785	0.1261	-0.06117	0.1188	0.4304	0.1704
CCT3	0.2762	-0.0761	-0.2504	0.6287	0.05785	0.1261	-0.06117	0.1188	0.4304	0.1704
C1orf182	0.2762	-0.0761	-0.2504	0.6287	0.05785	0.1261	-0.06117	0.1188	0.4304	0.1704
RHBG	0.2762	-0.0761	-0.2504	0.6287	0.05785	0.1261	-0.06117	0.1188	0.4304	0.1704
C1orf61	0.2762	-0.0761	-0.2504	0.6287	0.05785	0.1261	-0.06117	0.1188	0.4304	0.1704
MIR9-1	0.2762	-0.0761	-0.2504	0.6287	0.05785	0.1261	-0.06117	0.1188	0.4304	0.1704
MEF2D	0.2762	-0.0761	-0.2504	0.6287	0.05785	0.1261	-0.06117	0.1188	0.4304	0.1704
IQGAP3	0.2762	-0.0761	-0.2504	0.6287	0.05785	0.1261	-0.06117	0.1188	0.4304	0.1704
TTC24	0.2762	-0.0761	-0.2504	0.6287	0.05785	0.1261	-0.06117	0.1188	0.4304	0.1704
APOA1BP	0.2762	-0.0761	-0.2504	0.6287	0.05785	0.1261	-0.06117	0.1188	0.4304	0.1704
GPATCH4	0.2762	-0.0761	-0.2504	0.6287	0.05785	0.1261	-0.06117	0.1188	0.4304	0.1704
HAPLN2	0.2762	-0.0761	-0.2504	0.6287	0.05785	0.1261	-0.06117	0.1188	0.4304	0.1704
BCAN	0.2762	-0.0761	-0.2504	0.6287	0.05785	0.1261	-0.06117	0.1188	0.4304	0.1704
NES	0.2762	-0.0761	-0.2504	0.6287	0.05785	0.1261	-0.06117	0.1188	0.4304	0.1704
CRABP2	0.2762	-0.0761	-0.2504	0.6287	0.05785	0.1261	-0.06117	0.1188	0.4304	0.1704
ISG20L2	0.2762	-0.0761	-0.2504	0.6287	0.05785	0.1261	-0.06117	0.1188	0.4304	0.1704
C1orf66	0.2762	-0.0761	-0.2504	0.6287	0.05785	0.1261	-0.06117	0.1188	0.4304	0.1704
MRPL24	0.2762	-0.0761	-0.2504	0.6287	0.05785	0.1261	-0.06117	0.1188	0.4304	0.1704
HDGF	0.2762	-0.0761	-0.2504	0.6287	0.05785	0.1261	-0.06117	0.1188	0.4304	0.1704
PRCC	0.2762	-0.0761	-0.2504	0.6287	0.05785	0.1261	-0.06117	0.1188	0.4304	0.1704
SH2D2A	0.2762	-0.0761	-0.2504	0.6287	0.05785	0.1261	-0.06117	0.1188	0.4304	0.1704
NTRK1	0.2762	-0.0761	-0.2504	0.6287	0.05785	0.1261	-0.06117	0.1188	0.4304	0.1704
INSRR	0.2762	-0.0761	-0.2504	0.6287	0.05785	0.1261	-0.06117	0.1188	0.4304	0.1704
PEAR1	0.2762	-0.0761	-0.2504	0.6287	0.05785	0.1261	-0.06117	0.1188	0.4304	0.1704
C1orf92	0.2762	-0.0761	-0.2504	0.6287	0.05785	0.1261	-0.06117	0.1188	0.4304	0.1704
ARHGEF11	0.2762	-0.0761	-0.2504	0.6287	0.05785	0.1261	-0.06117	0.1188	0.4304	0.1704
MIR765	0.2762	-0.0761	-0.2504	0.6287	0.05785	0.1261	-0.06117	0.1188	0.4304	0.1704
ETV3L	0.2762	-0.0761	-0.2504	0.6287	0.05785	0.1261	-0.06117	0.1188	0.4304	0.1704
ETV3	0.2762	-0.0761	-0.2504	0.6287	0.05785	0.1261	-0.06117	0.1188	0.4304	0.1704
CYCSP52	0.2762	-0.0761	-0.2504	0.6287	0.05785	0.1261	-0.06117	0.1188	0.4304	0.1704
FCRL5	0.2762	-0.0761	-0.2504	0.6287	0.05785	0.1261	-0.06117	0.1188	0.4304	0.1704
FCRL4	0.2762	-0.0761	-0.2504	0.6287	0.05785	0.1261	-0.06117	0.1188	0.4304	0.1704
FCRL3	0.2762	-0.0761	-0.2504	0.6287	0.05785	0.1261	-0.06117	0.1188	0.4304	0.1704
FCRL2	0.2762	-0.0761	-0.2504	0.6287	0.05785	0.1261	-0.06117	0.1188	0.4304	0.1704
FCRL1	0.2762	-0.0761	-0.2504	0.6287	0.05785	0.1261	-0.06117	0.1188	0.4304	0.1704
CD5L	0.2762	-0.0761	-0.2504	0.6287	0.05785	0.1261	-0.06117	0.1188	0.4304	0.1704
KIRREL	0.2762	-0.0761	-0.2504	0.6287	0.05785	0.1261	-0.06117	0.1188	0.4304	0.1704
CD1D	0.2762	-0.0761	-0.2504	0.6287	0.05785	0.1261	-0.06117	0.1188	0.4304	0.1704
CD1A	0.2762	-0.0761	-0.2504	0.6287	0.05785	0.1261	-0.06117	0.1188	0.4304	0.1704
CD1C	0.0027	-0.0761	-0.2504	0.6287	0.05785	0.1261	-0.06117	0.1188	0.4304	0.1704
CD1B	0.0027	-0.0761	-0.2504	0.6287	0.05785	0.1261	-0.06117	0.1188	0.4304	0.1704
CD1E	0.0027	-0.0761	-0.2504	0.6287	0.05785	0.1261	-0.06117	0.1188	0.4304	0.1704
OR10T2	0.0027	-0.0761	-0.2504	0.6287	0.05785	0.1261	-0.06117	0.1188	0.4304	0.1704
OR10K2	0.0027	-0.0761	-0.2504	0.6287	0.05785	0.1261	-0.06117	0.1188	0.4304	0.1704
OR10K1	0.0027	-0.0761	-0.2504	0.6287	0.05785	0.1261	-0.06117	0.1188	0.4304	0.1704
OR10R2	0.0027	-0.0761	-0.2504	0.6287	0.05785	0.1261	-0.06117	0.1188	0.4304	0.1704
OR6Y1	0.0603	-0.0761	-0.2504	0.6287	0.1138	0.1261	-0.06117	0.1188	0.4304	0.1704
OR6P1	0.0603	-0.0761	-0.2504	0.6287	0.1138	0.1261	-0.06117	0.1188	0.4304	0.1704
OR10X1	0.0603	-0.0761	-0.2504	0.6287	0.1138	0.1261	-0.06117	0.1188	0.4304	0.1704
OR10Z1	0.0603	-0.0761	-0.2504	0.6287	0.1138	0.1261	-0.06117	0.1188	0.4304	0.1704
SPTA1	0.3597	-0.0761	-0.2504	0.6287	0.1138	0.1261	-0.06117	0.1188	0.4304	0.1704
OR6K2	0.3597	-0.0761	-0.2504	0.6287	0.1138	0.1261	-0.06117	0.1188	0.4304	0.1704
OR6K3	0.3597	-0.0761	-0.2504	0.6287	0.1138	0.1261	-0.06117	0.1188	0.4304	0.1704
OR6K6	0.3597	-0.0761	-0.2504	0.6287	0.1138	0.1261	-0.06117	0.1188	0.4304	0.1704
OR6N1	-0.0572	-0.0761	-0.2504	0.6287	0.1138	0.1261	-0.06117	0.1188	0.4304	0.1704
OR6N2	-0.0572	-0.0761	-0.2504	0.6287	0.1138	0.1261	-0.06117	0.1188	0.4304	0.1704
MNDA	-0.0572	-0.0761	-0.2504	0.6287	0.1138	0.1261	-0.06117	0.1188	0.4304	0.1704
PYHIN1	-0.5916	-0.0761	-0.2504	0.5293	0.1138	0.1047	-0.0563	0.1038	0.4393	0.1232
IFI16	-0.5916	-0.0761	-0.2504	0.5293	0.1138	0.1047	-0.0563	0.1038	0.4393	0.1232
AIM2	-0.5916	-0.0761	-0.2504	0.5293	0.1138	0.1047	-0.0563	0.1038	0.4393	0.1232
CADM3	-0.5916	-0.0761	-0.2504	0.5293	0.1138	0.1047	-0.0563	0.1038	0.4393	0.1232
DARC	-0.5916	-0.0761	-0.2504	0.5293	0.1138	0.1047	-0.0563	0.1038	0.4393	0.1232
FCER1A	-0.5916	-0.0761	-0.2504	0.5293	0.1138	0.1047	-0.0563	0.1038	0.4393	0.1232
OR10J3	-0.5916	-0.0761	-0.2504	0.5293	0.1138	0.1047	-0.0563	0.1038	0.4393	0.1232
OR10J1	-0.5916	-0.0761	-0.2504	0.5293	0.1138	0.1047	-0.0563	0.1038	0.4393	0.1232
OR10J5	-0.5916	-0.0761	-0.2504	0.5293	0.1138	0.1047	-0.0563	0.1038	0.4393	0.1232
APCS	-0.5916	-0.0761	-0.2504	0.5293	0.1138	0.1047	-0.0563	0.1038	0.4393	0.1232
CRP	-0.5916	-0.0761	-0.2504	0.5293	0.1138	0.1047	-0.0563	0.1038	0.4393	0.1232
DUSP23	-0.5916	-0.0761	-0.2504	0.5293	0.1138	0.1047	-0.0563	0.1038	0.4393	0.1232
FCRL6	-0.5916	-0.0761	-0.2504	0.5293	0.1138	0.1047	-0.0563	0.1038	0.4393	0.1232
SLAMF8	-0.5916	-0.0761	-0.2504	0.5293	0.1138	0.1047	-0.0563	0.1038	0.4393	0.1232
C1orf204	-0.5916	-0.0761	-0.2504	0.5293	0.1138	0.1047	-0.0563	0.1038	0.4393	0.1232
VSIG8	-0.5916	-0.0761	-0.2504	0.5293	0.1138	0.1047	-0.0563	0.1038	0.4393	0.1232
CCDC19	-0.5916	-0.0761	-0.2504	0.5293	0.1138	0.1047	-0.0563	0.1038	0.4393	0.1232
TAGLN2	-0.5916	-0.0761	-0.2504	0.5293	0.1138	0.1047	-0.0563	0.1038	0.4393	0.1232
IGSF9	-0.5916	-0.0761	-0.2504	0.5293	0.1138	0.1047	-0.0563	0.1038	0.4393	0.1232
SLAMF9	-0.5916	-0.0761	-0.2504	0.5293	0.1138	0.1047	-0.0563	0.1038	0.4393	0.1232
PIGM	-0.5916	-0.0761	-0.2504	0.5293	0.1138	0.1047	-0.0563	0.1038	0.4393	0.1232
KCNJ10	-0.5916	-0.0761	-0.2504	0.5293	0.1138	0.1047	-0.0563	0.1038	0.4393	0.1232
KCNJ9	-0.5916	-0.0761	-0.2504	0.5293	0.1138	0.1047	-0.0563	0.1038	0.4393	0.1232
IGSF8	-0.5916	-0.0761	-0.2504	0.5293	0.1138	0.1047	-0.0563	0.1038	0.4393	0.1232
ATP1A2	-0.5916	-0.0761	-0.2504	0.5293	0.1138	0.1047	-0.0563	0.1038	0.4393	0.1232
ATP1A4	-0.5916	-0.0761	-0.2504	0.5293	0.1138	0.1047	-0.0563	0.1038	0.4393	0.1232
CASQ1	-0.5916	-0.0761	-0.2504	0.5293	0.1138	0.1047	-0.0563	0.1038	0.4393	0.1232
PEA15	-0.5916	-0.0761	-0.2504	0.5293	0.1138	0.1047	-0.0563	0.1038	0.4393	0.1232
DCAF8	-0.5916	-0.0761	-0.2504	0.5293	0.1138	0.1047	-0.0563	0.1038	0.4393	0.1232
PEX19	-0.5916	-0.0761	-0.2504	0.5293	0.1138	0.1047	-0.0563	0.1038	0.4393	0.1232
COPA	-0.5916	-0.0761	0.4532	0.5293	0.1138	0.1047	-0.0563	0.1038	0.4393	0.1232
SUMO1P3	-0.5916	-0.0761	-0.2504	0.5293	0.1138	0.1047	-0.0563	0.1038	0.4393	0.1232
NCSTN	-0.5916	-0.0761	0.4532	0.5293	0.1138	0.1047	-0.0563	0.1038	0.4393	0.1232
NHLH1	-0.5916	-0.0761	0.4532	0.5293	0.1138	0.1047	-0.0563	0.1038	0.4393	0.1232
VANGL2	-0.5916	-0.0761	0.4532	0.5293	0.1138	0.1047	-0.0563	0.1038	0.4393	0.1232
SLAMF6	-0.5916	-0.0761	0.4532	0.5293	0.1138	0.1047	-0.0563	0.1038	0.4393	0.1232
CD84	-0.5916	-0.0761	0.4532	0.5293	0.1138	0.1047	-0.0563	0.1038	0.4393	0.1232
SLAMF1	-0.5916	-0.0761	0.4532	0.5293	0.1138	0.1047	-0.0563	0.1038	0.4393	0.1232
CD48	-0.5916	-0.0761	0.4532	0.5293	0.1138	0.1047	-0.0563	0.1038	0.4393	0.1232
SLAMF7	-0.5916	-0.0761	0.4532	0.5293	0.1138	0.1047	-0.0563	0.1038	0.4393	0.1232
LY9	-0.5916	-0.0761	0.4532	0.5293	0.1138	0.1047	-0.0563	0.1038	0.4393	0.1232
CD244	-0.5916	-0.0761	0.4532	0.5293	0.1138	0.1047	-0.0563	0.1038	0.4393	0.1232
ITLN1	-0.5916	-0.0761	0.4532	0.5293	0.1138	0.1047	-0.0563	0.1038	0.4393	0.1232
ITLN2	-0.5916	-0.0761	0.4532	0.5293	0.1138	0.1047	-0.0563	0.1038	0.4393	0.1232
F11R	-0.5916	-0.0761	0.4532	0.5293	0.1138	0.1047	-0.0563	0.1038	0.4393	0.1232
TSTD1	-0.5916	-0.0761	0.4532	0.5293	0.1138	0.1047	-0.0563	0.1038	0.4393	0.1232
USF1	-0.5916	-0.0761	0.4532	0.5293	0.1138	0.1047	-0.0563	0.1038	0.4393	0.1232
ARHGAP30	-0.5916	-0.0761	0.4532	0.5293	0.1138	0.1047	-0.0563	0.1038	0.4393	0.1232
PVRL4	-0.5916	-0.0761	0.4532	0.5293	0.1138	0.1047	-0.0563	0.1038	0.4393	0.1232
KLHDC9	-0.5916	-0.0761	0.4532	0.5293	0.1138	0.1047	-0.0563	0.1038	0.4393	0.1232
PFDN2	-0.5916	-0.0761	0.4532	0.5293	0.1138	0.1047	-0.0563	0.1038	0.4393	0.1232
NIT1	-0.5916	-0.0761	0.4532	0.5293	0.1138	0.1047	-0.0563	0.1038	0.4393	0.1232
DEDD	-0.5916	-0.0761	0.4532	0.5293	0.1138	0.1047	-0.0563	0.1038	0.4393	0.1232
UFC1	-0.5916	-0.0761	0.4532	0.5293	0.1138	0.1047	-0.0563	0.1038	0.4393	0.1232
USP21	-0.5916	-0.0761	0.4532	0.5293	0.1138	0.1047	-0.0563	0.1038	0.4393	0.1232
PPOX	-0.5916	-0.0761	0.4532	0.5293	0.1138	0.1047	-0.0563	0.1038	0.4393	0.1232
B4GALT3	-0.5916	-0.0761	0.4532	0.5293	0.1138	0.1047	-0.0563	0.1038	0.4393	0.1232
ADAMTS4	-0.5916	-0.0761	0.4532	0.5293	0.1138	0.1047	-0.0563	0.1038	0.4393	0.1232
NDUFS2	-0.5916	-0.0761	0.4532	0.5293	0.1138	0.1047	-0.0563	0.1038	0.4393	0.1232
FCER1G	-0.5916	-0.0761	0.4532	0.5293	0.1138	0.1047	-0.0563	0.1038	0.4393	0.1232
APOA2	-0.5916	-0.0761	0.4532	0.5293	0.1138	0.1047	-0.0563	0.1038	0.4393	0.1232
TOMM40L	-0.5916	-0.0761	0.4532	0.5293	0.1138	0.1047	-0.0563	0.1038	0.4393	0.1232
NR1I3	-0.5916	-0.0761	0.4532	0.5293	0.1138	0.1047	-0.0563	0.1038	0.4393	0.1232
PCP4L1	-0.5916	-0.0761	0.4532	0.5293	0.1138	0.1047	-0.0563	0.1038	0.4393	0.1232
MPZ	-0.5916	-0.0761	0.4532	0.5293	0.1138	0.1047	-0.0563	0.1038	0.4393	0.1232
SDHC	-0.5916	-0.0761	0.4532	0.5293	0.1138	0.1047	-0.0563	0.1038	0.4393	0.1232
C1orf192	-0.5916	-0.0761	0.4532	0.5293	0.1138	0.1047	-0.0563	0.1038	0.4393	0.1232
FCGR2A	-0.5916	-0.0761	0.4532	0.5293	0.1138	0.1047	-0.0563	0.5574	0.8412	0.1232
HSPA6	-0.5916	-0.0761	0.4532	0.2025	0.1138	0.1047	-0.0563	0.5574	0.8412	0.1232
FCGR3A	-0.5916	-0.0761	0.4532	0.2025	0.1138	0.1047	-0.0563	0.5574	0.8412	0.1232
FCGR2C	-0.5916	-0.0761	0.4532	0.2025	0.1138	0.1047	-0.0563	0.5574	0.8412	0.1232
HSPA7	-0.5916	-0.0761	0.4532	0.2025	0.1138	0.1047	-0.0563	0.5574	0.8412	0.1232
FCGR3B	-0.5916	-0.0761	0.4532	0.2025	0.1138	0.1047	-0.0563	0.5574	0.8412	0.1232
FCGR2B	-0.5916	-0.0761	0.4532	0.2025	0.1138	0.1652	-0.0563	0.7681	0.8412	0.1232
RPL31P11	-0.5916	-0.0761	0.4532	0.605	0.1138	0.1652	-0.0563	0.3705	0.8412	0.1232
FCRLA	-0.5916	-0.0761	0.4532	0.605	0.1138	0.1652	-0.0563	0.1181	0.4462	0.1232
FCRLB	-0.5916	-0.0761	0.4532	0.605	0.1138	0.1652	-0.0563	0.1181	0.4462	0.1232
DUSP12	-0.5916	-0.0761	0.4532	0.605	0.1138	0.1652	-0.0563	0.1181	0.4462	0.1232
ATF6	-0.5916	-0.0761	0.4532	0.605	0.1138	0.1652	-0.0563	0.1181	0.4462	0.1232
OLFML2B	-0.5916	-0.0761	0.4532	0.605	0.1138	0.1652	-0.0563	0.1181	0.4462	0.1232
NOS1AP	-0.5916	-0.0761	0.4532	0.605	0.1138	0.1652	-0.0563	0.1181	0.4462	0.1232
MIR556	-0.5916	-0.0761	0.4532	0.605	0.1138	0.1652	-0.0563	0.1181	0.4462	0.1232
C1orf111	-0.5916	-0.0761	0.4532	0.605	0.1138	0.1652	-0.0563	0.1181	0.4462	0.1232
C1orf226	-0.5916	-0.0761	0.4532	0.605	0.1138	0.1652	-0.0563	0.1181	0.4462	0.1232
SH2D1B	-0.5916	-0.0761	0.4532	0.605	0.1138	0.1652	-0.0563	0.1181	0.4462	0.1232
UHMK1	-0.5916	-0.0761	0.4532	0.605	0.1138	0.1652	-0.0563	0.1181	0.4462	0.1232
UAP1	-0.5916	-0.0761	0.4532	0.605	0.1138	0.1652	-0.0563	0.1181	0.4462	0.1232
DDR2	-0.5916	-0.0761	0.4532	0.605	0.1138	0.1652	-0.0563	0.1181	0.4462	0.1232
HSD17B7	-0.5916	-0.0761	0.4532	0.605	0.1138	0.1652	-0.0563	0.1181	0.4462	0.1232
C1orf110	-0.5916	-0.0761	0.4532	0.605	0.1138	0.1652	-0.0563	0.1181	0.4462	0.1232
RGS4	0.3357	-0.0761	0.4532	0.605	0.1138	0.1652	-0.0563	0.1181	0.4462	0.1232
RGS5	0.3357	-0.0761	0.4532	0.605	0.1138	0.1652	-0.0563	0.1181	0.4462	0.1232
NUF2	-0.015	-0.0761	-0.2177	0.605	0.1138	0.1652	-0.0563	0.1181	0.4462	0.1232
PBX1	-0.015	-0.0761	-0.2177	0.2256	-0.4644	0.1652	-0.0563	0.1181	0.4462	0.1232
LMX1A	-0.015	-0.0761	-0.2177	0.2256	0.0925	0.1652	-0.0563	0.1181	0.4462	0.1232
RXRG	-0.015	-0.0761	-0.2177	0.2256	0.0925	0.1652	-0.0563	0.1181	0.4462	0.1232
LOC400794	-0.015	-0.0761	-0.2177	0.2256	0.0925	0.1652	-0.0563	0.1181	0.4462	0.1232
LRRC52	-0.015	-0.0761	-0.2177	0.2256	0.0925	0.1652	-0.0563	0.1181	0.4462	0.1232
MGST3	-0.015	-0.0761	-0.2177	0.2256	0.0925	0.1652	-0.0563	0.1181	0.4462	0.1232
ALDH9A1	-0.015	-0.0761	-0.2177	0.2256	0.0925	0.1652	-0.0563	0.1181	0.4462	0.1232
TMCO1	-0.015	-0.0761	-0.2177	0.2256	0.0925	0.1652	-0.0563	0.1181	0.4462	0.1232
UCK2	-0.5398	-0.0761	-0.2177	0.2256	0.0925	0.1652	-0.0563	0.1181	0.4462	0.1232
FAM78B	-0.5398	-0.0761	-0.2177	0.2256	0.0925	0.1652	-0.0563	0.1181	0.4462	0.1232
MIR921	-0.5398	-0.0761	-0.2177	0.2256	0.0925	0.1652	-0.0563	0.1181	0.4462	0.1232
FMO9P	-0.5842	-0.0761	-0.2177	0.2256	0.0925	0.1652	-0.0563	0.1181	0.4462	0.1232
POGK	-0.0588	-0.0761	-0.2177	0.2256	0.0925	0.1652	-0.0563	0.1181	0.4462	0.1232
TADA1	-0.0588	-0.0761	-0.2177	0.2256	0.0925	0.1652	-0.0563	0.1181	0.4462	0.1232
ILDR2	-0.0588	-0.0761	-0.2177	0.2256	0.0925	0.1652	-0.0563	0.1181	0.4462	0.1232
MAEL	-0.0588	-0.0761	-0.2177	0.2256	0.0925	0.1652	-0.0563	0.1181	0.4462	0.1232
GPA33	-0.0588	-0.0761	-0.2177	0.2256	0.0925	0.1652	-0.0563	0.1181	0.4462	0.1232
DUSP27	-0.0588	-0.0761	-0.2177	0.2256	0.0925	0.1652	-0.0563	0.1181	0.4462	0.1232
POU2F1	-0.0588	-0.0761	-0.2177	0.2256	0.0925	0.1652	-0.0563	0.5052	0.4462	0.1232
CD247	-0.0588	-0.0761	-0.2177	0.2256	0.0925	0.1652	-0.0563	0.5052	0.4462	0.1232
CREG1	-0.0588	-0.0761	-0.2177	0.2256	0.0925	0.1652	-0.0563	0.5052	0.4462	0.1232
RCSD1	-0.0588	-0.0761	-0.2177	0.2256	0.0925	0.1652	-0.0563	0.5052	0.4462	0.1232
MPZL1	-0.0588	-0.0761	-0.2177	0.2256	0.0925	0.1652	-0.0563	0.5052	0.4462	0.1232
ADCY10	-0.0588	-0.0761	-0.2177	0.2256	0.0925	0.1652	-0.0563	0.1573	0.4462	0.16
BRP44	-0.0588	-0.0761	-0.2177	0.2256	0.0925	0.1652	-0.0563	0.1573	0.4462	0.16
DCAF6	-0.0588	-0.0761	-0.2177	0.2256	0.0925	0.1652	-0.0563	0.1573	0.4462	0.16
MIR1255B-2	-0.0588	-0.0761	-0.2177	0.2256	0.0925	0.1652	-0.0563	0.1573	0.4462	0.16
GPR161	-0.0588	-0.0761	-0.2177	0.2256	0.0925	0.1652	-0.0563	0.1573	0.4462	0.16
TIPRL	-0.0588	-0.0761	-0.2177	0.2256	0.0925	0.1652	-0.0563	0.1573	0.4462	0.16
SFT2D2	-0.0588	-0.0761	-0.2177	0.2256	0.0925	0.1652	-0.0563	0.1573	0.4462	0.16
TBX19	-0.0588	-0.3949	-0.2177	0.2256	0.0925	0.1652	-0.0563	0.1573	0.4462	0.16
ANKRD36BP1	-0.0588	-0.0761	-0.2177	0.2256	0.0925	0.1652	-0.0563	0.1573	0.4462	0.16
MIR557	-0.0588	-0.3949	-0.2177	0.2256	0.0925	0.1652	-0.0563	0.1573	0.4462	0.16
XCL2	-0.0588	-0.3949	-0.2177	0.2256	0.0925	0.1652	-0.0563	0.1573	0.4462	0.16
XCL1	-0.0588	-0.3949	-0.2177	0.2256	0.0925	0.1652	-0.0563	0.1573	0.4462	0.16
DPT	-0.0588	-0.9811	-0.2177	0.2256	0.0925	0.1652	-0.0563	0.1573	0.4462	0.16
MGC4473	-0.0588	-0.9811	-0.2177	0.2256	0.0925	0.1652	-0.0563	0.1573	0.4462	0.16
ATP1B1	-0.0588	-0.9811	-0.2177	0.2256	0.5121	0.1652	-0.0563	0.1573	0.4462	0.16
NME7	0.4598	-0.9811	-0.2177	0.2256	0.5121	0.1652	-0.0563	0.5061	0.4462	0.16
BLZF1	0.4598	-0.9811	-0.2177	0.2256	0.4476	0.1652	-0.0563	0.1374	0.4462	0.16
C1orf114	0.4598	-0.9811	-0.2177	0.2256	0.4476	0.1652	-0.0563	0.1374	0.4462	0.16
SLC19A2	0.4598	-0.9811	-0.2177	0.2256	0.4476	0.1652	-0.0563	0.1374	0.4462	0.16
F5	0.4598	-0.9811	0.4519	0.2256	0.4476	0.1652	-0.0563	0.1374	0.4462	0.16
SELP	0.4598	-1.591	0.4519	0.2256	0.4476	0.1652	-0.0563	0.1374	0.4462	0.16
C1orf112	0.4598	-0.4428	0.4519	0.2256	0.4476	0.1652	-0.0563	0.1374	0.4462	0.16
SELL	0.4598	-0.4428	0.4519	0.2256	0.4476	0.1652	-0.0563	0.1374	0.4462	0.16
SELE	0.4598	-0.4428	0.4519	0.2256	0.4476	0.1652	-0.0563	0.1374	0.4462	0.16
C1orf156	0.4598	-0.4428	0.4519	0.2256	0.4476	0.1652	-0.0563	0.1374	0.4462	0.16
SCYL3	0.4598	-0.4428	0.4519	0.2256	0.4476	0.1652	-0.0563	0.1374	0.4462	0.16
KIFAP3	0.4598	-0.4428	0.4519	0.2256	0.4476	0.1652	-0.0563	0.1374	0.4462	0.16
METTL11B	0.4598	-0.4428	0.4519	0.2256	0.1114	0.1652	-0.0563	0.1374	0.4462	0.16
LOC284688	0.4598	-0.4428	0.4519	0.2256	0.1114	0.1652	-0.0563	0.1374	0.4462	0.16
GORAB	0.4598	-0.4428	0.4804	0.2256	0.1114	0.1652	-0.0563	0.1374	0.4462	0.16
PRRX1	0.4598	-0.4428	0.4804	0.2256	0.1114	0.1652	-0.0563	0.1374	0.4462	0.16
C1orf129	-0.5449	-0.4428	0.4804	0.2256	0.1114	0.1652	-0.0563	0.1374	0.4462	0.16
FMO3	-0.5449	-0.4428	0.4804	0.2256	0.1114	0.1652	-0.0563	0.1374	0.4462	0.16
MIR1295	-0.5449	-0.4428	0.4804	0.2256	0.1114	0.1652	-0.0563	0.1374	0.4462	0.16
FMO6P	-0.0539	-0.4428	0.4804	0.2256	0.1114	0.1652	-0.0563	0.1374	0.4462	0.16
FMO2	-0.0539	-0.4428	0.4804	0.2256	0.1114	0.1652	-0.0563	0.1374	0.4462	0.16
FMO1	-0.0539	-0.4428	0.4804	0.2256	0.1114	0.1652	-0.0563	0.1374	0.4462	0.16
FMO4	-0.0539	-0.4428	0.4804	0.2256	0.1114	0.1652	-0.0563	0.1374	0.4462	0.16
TOP1P1	-0.0539	-0.4428	0.4804	0.2256	0.1114	0.1652	-0.0563	0.1374	0.4462	0.16
BAT2L2	-0.0539	-0.4428	0.4804	0.2256	0.1114	0.1652	-0.0563	0.1374	0.4462	0.16
MYOC	-0.0539	-0.4428	0.4804	0.2256	0.1114	0.1652	-0.0563	0.1374	0.4462	0.16
VAMP4	-0.0539	-0.4428	0.4804	0.2256	0.1114	0.1652	-0.0563	0.1374	0.4462	0.16
METTL13	-0.0539	-0.4428	0.4804	0.2256	0.1114	0.1652	-0.0563	0.1374	0.4462	0.16
DNM3	-0.0539	-0.4428	0.4804	0.2256	0.1114	0.1652	-0.0563	0.1374	0.4462	0.16
MIR214	-0.0539	-0.4428	0.4804	0.2256	0.1114	0.1652	-0.0563	0.1374	0.4462	0.16
MIR199A2	-0.0539	-0.4428	0.4804	0.2256	0.1114	0.1652	-0.0563	0.1374	0.4462	0.16
PIGC	-0.0539	-0.4428	-0.2413	0.2256	0.1114	0.1652	-0.0563	0.1374	0.4462	0.16
C1orf105	-0.0539	-0.4428	-0.2413	0.2256	0.1114	0.1652	-0.0563	0.1374	0.4462	0.16
C1orf9	-0.0539	-0.4428	-0.2413	0.2256	0.1114	0.1652	-0.0563	0.1374	0.4462	0.16
FASLG	-0.0539	-0.4428	-0.2413	0.2256	0.1114	0.1652	-0.0563	0.1374	0.4462	0.16
TNFSF18	-0.0539	-0.4428	-0.2413	0.2256	0.1114	0.1652	-0.0563	0.1374	0.4462	0.16
TNFSF4	-0.0539	-0.4428	-0.2413	0.2256	0.1114	0.1652	-0.0563	0.1374	0.4462	0.16
PRDX6	-0.0539	-0.4428	-0.2413	0.2256	0.1114	0.1652	-0.0563	0.1374	0.4462	0.16
SLC9A11	-0.0539	-0.4428	-0.2413	0.2256	0.1114	0.1652	-0.0563	0.1374	0.4462	0.16
ANKRD45	-0.0539	-0.4428	-0.2413	0.2256	0.1114	0.1652	-0.0563	0.1374	0.4462	0.16
KLHL20	-0.0539	-0.4428	-0.2413	0.2256	0.1114	0.1652	-0.0563	0.1374	0.4462	0.16
CENPL	-0.0539	-0.4428	-0.2413	0.2256	0.1114	0.1652	-0.0563	0.1374	0.4462	0.16
DARS2	-0.0539	-0.4428	-0.2413	0.2256	0.1114	0.1652	-0.0563	0.1374	0.4462	0.16
GAS5	-0.0539	-0.4428	-0.2413	0.2256	0.1114	0.1652	-0.0563	0.1374	0.4462	0.16
SNORD81	-0.0539	-0.4428	-0.2413	0.2256	0.1114	0.1652	-0.0563	0.1374	0.4462	0.16
SNORD47	-0.0539	-0.4428	-0.2413	0.2256	0.1114	0.1652	-0.0563	0.1374	0.4462	0.16
SNORD80	-0.0539	-0.4428	-0.2413	0.2256	0.1114	0.1652	-0.0563	0.1374	0.4462	0.16
SNORD79	-0.0539	-0.4428	-0.2413	0.2256	0.1114	0.1652	-0.0563	0.1374	0.4462	0.16
SNORD78	-0.0539	-0.4428	-0.2413	0.2256	0.1114	0.1652	-0.0563	0.1374	0.4462	0.16
SNORD44	-0.0539	-0.4428	-0.2413	0.2256	0.1114	0.1652	-0.0563	0.1374	0.4462	0.16
SNORD77	-0.0539	-0.4428	-0.2413	0.2256	0.1114	0.1652	-0.0563	0.1374	0.4462	0.16
SNORD76	-0.0539	-0.4428	-0.2413	0.2256	0.1114	0.1652	-0.0563	0.1374	0.4462	0.16
SNORD75	-0.0539	-0.4428	-0.2413	0.2256	0.1114	0.1652	-0.0563	0.1374	0.4462	0.16
SNORD74	-0.0539	-0.4428	-0.2413	0.2256	0.1114	0.1652	-0.0563	0.1374	0.4462	0.16
ZBTB37	-0.0539	-0.4428	-0.2413	0.2256	0.1114	0.1652	-0.0563	0.1374	0.4462	0.16
SERPINC1	-0.0539	-0.4428	-0.2413	0.2256	0.1114	0.1652	-0.0563	0.1374	0.4462	0.16
RC3H1	-0.0539	-0.4428	-0.2413	0.2256	0.1114	0.1652	-0.0563	0.1374	0.4462	0.16
RABGAP1L	-0.8363	-0.4428	-0.2413	0.994	-0.8451	0.566	0.4234	0.1374	0.4774	0.16
GPR52	-0.0539	-0.4428	-0.2413	0.2194	0.1114	0.1652	-0.0563	0.1374	0.4462	0.16
CACYBP	-0.0526	-0.4428	-0.2413	0.2242	0.0607	0.1205	-0.036	0.1374	0.4774	0.16
MRPS14	-0.0526	-0.4428	-0.2413	0.2242	0.0607	0.1205	-0.036	0.1374	0.4774	0.16
TNN	-0.0526	-0.4428	-0.2413	0.2242	0.0607	0.1205	-0.036	0.1374	0.4774	0.16
KIAA0040	-0.0526	-0.4428	-0.2413	0.2242	0.0607	0.1205	-0.036	0.1374	0.4774	0.16
TNR	0.3232	-0.4428	-0.2413	0.2242	-0.4231	0.1205	-0.036	0.1374	0.4774	0.16
RFWD2	0.3155	-0.4428	-0.2413	0.2242	0.0976	0.1205	-0.036	0.1374	0.4774	0.16
SCARNA3	0.3155	-0.4428	-0.2413	0.2242	0.0976	0.1205	-0.036	0.1374	0.4774	0.16
PAPPA2	-0.0338	-0.4428	-0.2413	0.2242	0.0976	-0.4027	-0.036	0.1374	0.4774	0.16
ASTN1	0.3392	-0.4428	-0.2413	0.2242	0.0976	0.177	-0.036	0.1374	0.4774	0.16
MIR488	0.3392	-0.4428	-0.2413	0.2242	0.0976	0.177	-0.036	0.1374	0.4774	0.16
FAM5B	0.3392	-0.4428	-0.2413	0.2242	0.0976	0.177	-0.036	0.1374	0.4774	0.16
SEC16B	0.3392	-0.4428	-0.2413	0.2242	0.0976	0.177	-0.036	0.1374	0.4774	0.16
LOC100302401	0.3392	-0.4428	-0.2413	0.2242	0.0976	0.177	-0.036	0.1374	0.4774	0.16
RASAL2	0.3392	-0.4428	-0.2413	0.2242	0.0976	0.177	-0.036	0.1374	0.4774	0.16
C1orf49	0.3392	-0.4428	-0.2413	0.2242	0.0976	0.177	-0.036	0.1374	0.4774	0.16
C1orf220	0.3392	-0.4428	-0.2413	0.2242	0.0976	0.177	-0.036	0.1374	0.4774	0.16
RALGPS2	0.308	-0.3656	0.5403	0.2386	0.1387	0.177	-0.036	0.1574	0.4774	0.16
ANGPTL1	0.308	-0.3656	0.5403	0.2386	0.1387	0.177	-0.036	0.1574	0.4774	0.16
FAM20B	0.308	-0.3656	-0.2336	0.2386	0.1387	0.177	-0.036	0.1574	0.4774	0.16
TOR3A	0.308	-0.3656	-0.2336	0.2386	0.1387	0.177	-0.036	0.1574	0.4774	0.16
ABL2	0.308	-0.3656	-0.2336	0.2386	0.1387	0.177	-0.036	0.1574	0.4774	0.16
SOAT1	0.308	-0.3656	-0.2336	0.2386	0.1387	0.177	-0.036	0.1574	0.4774	0.16
C1orf125	0.308	-0.4294	-0.2336	0.2386	0.1387	0.177	-0.036	0.1574	0.4774	0.1713
NPHS2	0.303	-0.4294	-0.2336	0.1986	0.1387	0.177	-0.036	0.1574	0.4774	0.1713
TDRD5	0.303	-0.4294	-0.2336	0.1986	0.1387	0.177	-0.036	0.1574	0.4774	0.1713
FAM163A	0.303	-0.4294	0.4838	0.1986	0.1387	0.177	-0.036	0.1574	0.4774	0.1713
TOR1AIP2	0.303	-0.4294	0.4838	0.1986	0.1387	0.177	-0.036	0.1574	0.4774	0.1713
TOR1AIP1	0.303	-0.4294	0.4838	0.1986	0.1387	0.177	-0.036	0.1574	0.4774	0.1713
CEP350	0.303	-0.4294	0.4838	0.5989	0.1387	0.177	-0.036	0.1574	0.4774	0.1713
QSOX1	0.303	-0.4294	0.4838	0.5989	0.1387	0.177	-0.036	0.1574	0.4774	0.1713
FLJ23867	0.303	-0.4294	0.4838	0.5989	0.1387	0.177	-0.036	0.1574	0.4774	0.1713
LHX4	0.303	-0.4294	0.4838	0.5989	0.1387	0.177	-0.036	0.1574	0.4774	0.1713
ACBD6	0.303	-0.4294	0.4838	0.5989	0.1387	0.177	-0.036	0.1574	0.4774	0.1713
XPR1	0.303	-0.4294	0.4838	0.5989	0.1387	0.177	-0.036	0.1574	0.4774	0.1713
KIAA1614	0.303	-0.4294	0.4838	0.5989	0.1387	0.177	-0.036	0.1574	0.4774	0.1713
STX6	0.303	-0.4294	0.4838	0.5989	0.1387	0.177	-0.036	0.1574	0.4774	0.1713
MR1	0.303	-0.4294	0.4838	0.5989	0.1387	0.177	-0.036	0.1574	0.4774	0.1713
IER5	0.303	-0.4294	0.4838	0.5989	0.1387	0.177	-0.036	0.1574	0.4774	0.1713
CACNA1E	0.303	-0.4294	0.4838	0.5989	0.1387	0.177	0.026	0.1574	0.4774	0.1713
ZNF648	0.303	-0.4294	0.4838	0.5989	0.1387	0.177	0.026	0.1574	0.4774	0.1713
GLUL	0.303	-0.4294	0.4838	0.5989	0.1387	0.177	0.026	0.1574	0.4774	0.1713
TEDDM1	0.303	-0.4294	0.4838	0.5989	0.1387	0.177	0.026	0.1574	0.4774	0.1713
RGSL1	0.303	-0.4294	0.4838	0.5989	0.1387	0.177	0.026	0.1574	0.4774	0.1713
RNASEL	0.303	-0.4294	0.4838	0.5989	0.1387	0.177	0.026	0.1574	0.4774	0.1713
RGS16	0.303	-0.4294	0.4838	0.5989	0.1387	0.177	0.026	0.1574	0.4774	0.1713
RGS8	0.303	-0.4294	0.4838	0.5989	0.1387	0.177	0.026	0.1574	0.4774	0.1713
NPL	0.303	-0.4294	0.4838	0.5989	0.1387	0.177	0.026	0.1574	0.4774	0.1713
DHX9	0.303	-0.4294	0.4838	0.5989	0.1387	0.177	0.026	0.1574	0.4774	0.1713
C1orf14	0.303	-0.4294	0.4838	0.5989	0.1387	0.177	0.026	0.1574	0.4774	0.1713
LAMC1	0.303	-0.4294	0.4838	0.5989	0.1387	0.177	0.026	0.1574	0.4774	0.1713
LAMC2	0.303	-0.4294	0.4838	0.5989	0.1387	0.177	0.026	0.1574	0.4774	0.1713
NMNAT2	0.303	-0.4294	0.4838	0.5989	0.1387	0.177	0.026	0.1574	0.4774	0.1713
SMG7	0.303	-0.4294	0.4838	0.5989	0.1387	0.177	0.026	0.1574	0.4774	0.1713
NCF2	0.303	-0.4294	0.4838	0.5989	0.1387	0.177	0.026	0.1574	0.4774	0.1713
ARPC5	0.303	-0.4294	0.4838	0.5989	0.1387	0.177	0.026	0.1574	0.4774	0.1713
RGL1	0.303	-0.4294	0.4838	0.5989	0.1387	0.177	0.026	0.1574	0.4774	0.1713
APOBEC4	0.303	-0.4294	0.4838	0.5989	0.1387	0.177	0.026	0.1574	0.4774	0.1713
GLT25D2	0.303	-0.4294	0.4838	0.5989	0.1387	0.177	0.026	0.1574	0.4774	0.1713
TSEN15	0.303	-0.4294	0.4838	0.5989	0.1387	0.177	0.026	0.1574	0.4774	0.1713
C1orf21	0.303	-0.4294	0.4838	0.5989	0.1387	0.177	0.026	0.1574	0.4774	0.1713
EDEM3	0.303	-0.4294	0.4838	0.5989	0.1387	0.177	0.026	0.1574	0.4774	0.1713
FAM129A	0.303	-0.4294	0.4838	0.5989	0.1387	0.177	0.026	0.1574	0.4774	0.1713
RNF2	0.303	-0.4294	0.4838	0.5989	0.1387	0.177	0.026	0.1574	0.4774	0.1713
C1orf25	0.303	-0.4294	0.4838	0.5989	0.1387	0.177	0.026	0.1574	0.4774	0.1713
C1orf26	0.303	-0.4294	0.4838	0.5989	0.1387	0.177	0.026	0.1574	0.4774	0.1713
IVNS1ABP	0.303	-0.4294	0.4838	0.5989	0.1387	0.177	0.026	0.1574	0.4774	0.1713
HMCN1	0.303	-0.4294	0.4838	0.5989	0.1387	0.177	0.026	0.1574	0.4774	0.1713
PRG4	0.303	-0.4294	0.4838	0.5989	0.1387	0.177	0.026	0.1574	0.4774	0.1713
TPR	0.303	-0.4294	0.4838	0.5989	0.1387	0.177	0.026	0.1574	0.4774	0.1713
C1orf27	0.303	-0.4294	0.4838	0.5989	0.1387	0.177	0.026	0.1574	0.4774	0.1713
OCLM	0.303	-0.4294	0.4838	0.5989	0.1387	0.177	0.026	0.1574	0.4774	0.1713
PDC	0.303	-0.4294	0.4838	0.5989	0.1387	0.177	0.026	0.1574	0.4774	0.1713
PTGS2	0.303	-0.4294	0.4838	0.5989	0.1387	0.177	0.026	0.1574	0.4774	0.1713
PLA2G4A	0.303	-0.4294	0.4838	0.5989	0.1387	0.177	0.026	0.1574	0.4774	0.1713
FAM5C	-0.4229	-0.4018	-0.1663	0.6492	0.1387	0.2068	0.026	0.1786	0.4774	0.1713
RGS18	-0.08786	-0.4018	-0.2238	0.205	0.1387	0.2068	0.026	0.1786	0.4774	0.1713
RGS21	-0.08786	-0.4018	-0.2238	0.205	0.1387	0.2068	0.026	0.1786	0.4774	0.1713
RGS1	-0.08786	-0.4018	-0.2238	0.205	0.1387	0.2068	0.026	0.1786	0.4774	0.1713
RGS13	-0.08786	-0.4018	-0.2238	0.205	0.1387	0.2068	0.026	0.1786	0.4774	0.1713
RGS2	-0.024	-0.4018	-0.2238	0.205	0.1387	0.2068	0.026	0.1786	0.4774	0.1713
UCHL5	-0.024	-0.4018	-0.2238	0.205	0.1387	0.2068	0.026	0.1786	0.4774	0.1713
TROVE2	-0.024	-0.4018	-0.2238	0.205	0.1387	0.2068	0.026	0.1786	0.4774	0.1713
GLRX2	-0.024	-0.4018	-0.2238	0.205	0.1387	0.2068	0.026	0.1786	0.4774	0.1713
CDC73	-0.024	-0.4018	-0.2238	0.2397	0.15	0.2068	0.026	0.1786	0.4774	0.1713
MIR1278	-0.024	-0.4018	-0.2238	0.205	0.1387	0.2068	0.026	0.1786	0.4774	0.1713
B3GALT2	-0.024	-0.4018	-0.2238	0.205	0.1387	0.2068	0.026	0.1786	0.4774	0.1713
KCNT2	0.3505	-0.0259	-0.171	0.2632	0.2155	0.2068	0.026	0.1786	0.4774	0.1579
CFH	0.3505	-0.0259	-0.171	0.2632	0.2155	0.2068	0.026	0.1786	0.4774	0.1579
CFHR3	1.455	1.002	0.9882	1.223	1.115	1.141	0.03945	1.196	1.52	1.203
CFHR1	1.455	1.002	0.9882	1.223	1.115	1.141	0.03945	1.196	1.52	1.203
CFHR4	0.3453	-0.0083	-0.182	0.3344	0.2027	0.1782	0.03945	0.1892	0.511	0.2022
CFHR2	0.3453	-0.0083	-0.182	0.3344	0.2027	0.1782	0.03945	0.1892	0.511	0.2022
CFHR5	0.3453	-0.0083	-0.182	0.3344	0.2027	0.1782	0.03945	0.1892	0.511	0.2022
F13B	0.3453	-0.0083	-0.182	0.3344	0.2027	0.1782	0.03945	0.1892	0.511	0.2022
ASPM	0.3453	-0.0083	-0.182	0.3344	0.2027	0.1782	0.03945	0.1892	0.511	0.2022
ZBTB41	0.3453	-0.0083	-0.182	0.3344	0.2027	0.1782	0.03945	0.1892	0.511	0.2022
CRB1	0.3453	-0.0083	-0.182	0.3344	0.2027	0.1782	0.03945	0.1892	0.511	0.2022
DENND1B	0.3453	-0.0083	-0.182	0.3344	0.7794	0.1782	0.03945	0.1892	0.511	0.2022
C1orf53	0.3453	-0.0083	-0.182	0.2688	0.7794	0.1782	0.03945	0.1892	0.511	0.2022
LHX9	0.3453	-0.0083	-0.182	0.2688	0.7794	0.1782	0.03945	0.1892	0.511	0.2022
NEK7	0.3453	-0.0083	-0.182	0.2688	0.1734	0.1782	0.03945	0.1892	0.511	0.2022
ATP6V1G3	0.3453	-0.0083	-0.182	0.2688	0.1734	0.1782	0.03945	0.1892	0.511	0.2022
PTPRC	0.3453	-0.0083	-0.182	0.2688	0.1734	0.1782	0.03945	0.1892	0.511	0.2022
MIR181B1	0.3453	-0.0083	-0.182	0.2688	0.1734	0.1782	0.03945	0.1892	0.511	0.2022
MIR181A1	0.3453	-0.0083	-0.182	0.2688	0.1734	0.1782	0.03945	0.1892	0.511	0.2022
NR5A2	0.281	-0.0513	-0.0997	0.2017	0.1192	0.1416	0.02798	0.164	0.4546	0.1817
FAM58B	0.281	-0.0513	-0.0997	0.2017	0.1192	0.1416	0.02798	0.164	0.4546	0.1817
ZNF281	0.281	-0.0513	-0.0997	0.2017	0.1192	0.1416	0.02798	0.164	0.4546	0.1817
KIF14	0.281	-0.0513	-0.0997	0.2017	0.1192	0.1416	0.02798	0.164	0.4546	0.1817
DDX59	0.281	-0.0513	-0.0997	0.2017	0.1192	0.1416	0.02798	0.164	0.4546	0.1817
CAMSAP1L1	0.281	-0.0513	-0.0997	0.2017	0.1192	0.1416	0.02798	0.164	0.4546	0.1817
GPR25	0.281	-0.0513	-0.0997	0.2017	0.1192	0.1416	0.02798	0.164	0.4546	0.1817
C1orf106	0.281	-0.0513	-0.0997	0.2017	0.1192	0.1416	0.02798	0.164	0.4546	0.1817
KIF21B	0.281	-0.0513	-0.0997	0.2017	0.1192	0.1219	0.02798	0.164	0.4546	0.1817
CACNA1S	0.281	-0.0513	-0.0997	0.2017	0.1192	0.1219	0.02798	0.164	0.4546	0.1817
TMEM9	0.281	-0.0513	-0.0997	0.2017	0.1192	0.1219	0.02798	0.164	0.4546	0.1817
IGFN1	0.281	-0.3961	-0.0997	0.2017	0.1192	0.1219	0.02798	0.164	0.4546	0.1817
PKP1	0.281	-0.3961	-0.0997	0.2017	0.1192	0.1219	0.02798	0.164	0.4546	0.1817
TNNT2	0.281	-0.3961	-0.0997	0.2017	0.1192	0.1219	0.02798	0.164	0.4546	0.1817
LAD1	0.281	-0.3961	-0.0997	0.2017	0.1192	0.1219	0.02798	0.164	0.4546	0.1817
TNNI1	0.281	-0.3961	-0.0997	0.2017	0.1192	0.1219	0.02798	0.164	0.4546	0.1817
PHLDA3	0.281	-0.3961	-0.0997	0.2017	0.1192	0.1219	0.02798	0.164	0.4546	0.1817
CSRP1	0.281	-0.3961	-0.0997	0.2017	0.1192	0.1219	0.02798	0.164	0.4546	0.1817
RPS10P7	0.281	-0.3961	-0.0997	0.2017	0.1192	0.1219	0.02798	0.164	0.4546	0.1817
NAV1	0.281	-0.3961	-0.0997	0.2017	0.1192	0.1219	0.02798	0.164	0.4546	0.1817
MIR1231	0.281	-0.3961	-0.0997	0.2017	0.1192	0.1219	0.02798	0.164	0.4546	0.1817
IPO9	0.281	-0.3961	-0.0997	0.2017	0.1192	0.1219	0.02798	0.164	0.4546	0.1817
SHISA4	0.281	-0.3961	-0.0997	0.2017	0.1192	0.1219	0.02798	0.164	0.4546	0.1817
LMOD1	0.281	-0.3961	-0.0997	0.2017	0.1192	0.1219	0.02798	0.164	0.4546	0.1817
TIMM17A	0.281	-0.3961	-0.0997	0.2017	0.1192	0.1219	0.02798	0.164	0.4546	0.1817
RNPEP	0.281	-0.3961	-0.0997	0.2017	0.1192	0.1219	0.02798	0.164	0.4546	0.1817
ELF3	0.281	-0.3961	-0.0997	0.2017	0.1192	0.1219	0.02798	0.164	0.4546	0.1817
GPR37L1	0.281	-0.3961	-0.0997	0.2017	0.1192	0.1219	0.02798	0.164	0.4546	0.1817
ARL8A	0.281	-0.3961	-0.0997	0.2017	0.1192	0.1219	0.02798	0.164	0.4546	0.1817
PTPN7	0.281	-0.3961	-0.0997	0.2017	0.1192	0.1219	0.02798	0.164	0.4546	0.1817
PTPRVP	0.281	-0.3961	-0.0997	0.2017	0.1192	0.1219	0.02798	0.164	0.4546	0.1817
LGR6	0.281	-0.3961	-0.0997	0.2017	0.1192	0.1219	0.02798	0.164	0.4546	0.1817
UBE2T	0.281	-0.3961	-0.0997	0.2017	0.1192	0.1219	0.02798	0.164	0.4546	0.1817
PPP1R12B	0.281	-0.3961	-0.0997	0.2017	0.1192	0.1219	0.02798	0.164	0.4546	0.1817
SYT2	0.281	-0.3961	-0.0997	0.2017	0.1192	0.1219	0.02798	0.164	0.4546	0.1817
KDM5B	0.281	-0.3961	-0.0997	0.2017	0.1192	0.1219	0.02798	0.164	0.4546	0.1817
LOC148709	0.281	-0.0279	-0.0997	0.2017	0.1192	0.1219	0.02798	0.164	0.4546	0.1817
RABIF	0.281	-0.0279	-0.0997	0.2017	0.1192	0.1219	0.02798	0.164	0.4546	0.1817
KLHL12	0.281	-0.0279	-0.0997	0.2017	0.1192	0.1219	0.02798	0.164	0.4546	0.1817
ADIPOR1	0.281	-0.0279	-0.0997	0.2017	0.1192	0.1219	0.02798	0.164	0.4546	0.1817
CYB5R1	0.281	-0.0279	-0.0997	0.2017	0.1192	0.1219	0.02798	0.164	0.4546	0.1817
TMEM183A	0.281	-0.0279	-0.0997	0.2017	0.1192	0.1219	0.02798	0.164	0.4546	0.1817
PPFIA4	0.281	-0.0279	-0.0997	0.2017	0.1192	0.1219	0.02798	0.164	0.4546	0.1817
MYOG	0.281	-0.0279	-0.0997	0.2017	0.1192	0.1219	0.02798	0.164	0.4546	0.1817
ADORA1	0.281	-0.0279	-0.0997	0.2017	0.1192	0.1219	0.02798	0.164	0.4546	0.1817
FMOD	0.281	-0.0279	-0.0997	0.2017	0.1192	0.1219	0.02798	0.164	0.4546	0.1817
MYBPH	0.281	-0.0279	-0.0997	0.2017	0.1192	0.1219	0.02798	0.164	0.4546	0.1817
CHI3L1	0.281	-0.0279	-0.0997	0.2017	0.1192	0.1219	0.02798	0.164	0.4546	0.1817
CHIT1	0.281	-0.0279	-0.0997	0.2017	0.1192	0.1219	0.02798	0.164	0.4546	0.1817
BTG2	0.281	-0.0279	-0.0997	0.2017	0.1192	0.1219	0.02798	0.164	0.4546	0.1817
PRELP	0.281	-0.0279	-0.0997	0.2017	0.1192	0.1219	0.02798	0.164	0.4546	0.1817
OPTC	0.281	-0.0279	-0.0997	0.2017	0.1192	0.1219	0.02798	0.164	0.4546	0.1817
ATP2B4	0.281	-0.0279	-0.0997	0.2017	0.1192	0.1219	0.02798	0.164	0.4546	0.1817
SNORA77	0.281	-0.0279	-0.0997	0.2017	0.1192	0.1219	0.02798	0.164	0.4546	0.1817
LAX1	0.281	-0.0279	-0.0997	0.2017	0.1192	0.1219	0.02798	0.164	0.4546	0.1817
ZC3H11A	0.281	-0.0279	-0.0997	-0.3422	0.1192	0.1219	0.02798	0.164	0.4546	0.1817
SNRPE	0.281	-0.0279	-0.0997	-0.3422	0.1192	0.1219	0.02798	0.164	0.4546	0.1817
C1orf157	0.281	-0.0279	-0.0997	0.2337	0.1192	0.1219	0.02798	0.164	0.4546	0.1817
SOX13	0.281	-0.0279	-0.0997	0.2337	0.1192	0.1219	0.02798	0.164	0.4546	0.1817
ETNK2	0.281	-0.0279	-0.0997	0.2337	0.1192	0.1219	0.02798	0.164	0.4546	0.1817
REN	0.281	-0.0279	-0.0997	0.2337	0.1192	0.1219	0.02798	0.164	0.4546	0.1817
KISS1	0.281	-0.0279	-0.0997	0.2337	0.1192	0.1219	0.02798	0.164	0.4546	0.1817
GOLT1A	0.281	-0.0279	-0.0997	0.2337	0.1192	0.1219	0.02798	0.164	0.4546	0.1817
PLEKHA6	0.281	-0.0279	-0.0997	0.2337	0.1192	0.1219	0.02798	0.164	0.4546	0.1817
LOC127841	0.281	-0.0279	-0.0997	0.2337	0.1192	0.1219	0.02798	0.164	0.4546	0.1817
PPP1R15B	0.281	-0.0279	-0.0997	0.5323	0.1192	0.1219	0.02798	0.164	0.4546	0.1817
PIK3C2B	0.2883	-0.0279	-0.0997	0.5323	0.1192	0.1219	0.02798	0.164	0.4546	0.1817
MDM4	0.2883	-0.0279	-0.0997	0.5323	0.1192	0.1219	0.02798	0.164	0.4546	0.1817
LRRN2	0.2883	-0.0279	-0.0997	0.5323	0.1192	0.1219	0.02798	0.164	0.4546	0.1817
NFASC	0.2883	-0.0279	-0.0997	0.5323	0.1192	0.1219	0.02798	0.164	0.4546	0.1817
CNTN2	0.2883	-0.0279	-0.0997	0.5323	0.1192	0.1219	0.02798	0.164	0.4546	0.1817
TMEM81	0.2883	-0.0279	-0.0997	0.5323	0.1192	0.1219	0.02798	0.164	0.4546	0.1817
RBBP5	0.2883	-0.0279	-0.0997	0.5323	0.1192	0.1219	0.02798	0.164	0.4546	0.1817
DSTYK	0.2883	-0.0279	-0.0997	0.5323	0.1192	0.1219	0.02798	0.164	0.4546	0.1817
TMCC2	0.2883	-0.0279	-0.0997	0.5323	0.1192	0.1219	0.02798	0.164	0.4546	0.1817
NUAK2	0.2883	-0.0279	-0.0997	0.5323	0.1192	0.1219	0.02798	0.164	0.4546	0.1817
KLHDC8A	0.2883	-0.0279	-0.0997	0.5323	0.1192	0.1219	0.02798	0.164	0.4546	0.1817
LEMD1	0.2883	-0.0279	-0.0997	0.5323	0.1192	0.1219	0.02798	0.164	0.4546	0.1817
MIR135B	0.2883	-0.0279	-0.0997	0.5323	0.1192	0.1219	0.02798	0.164	0.4546	0.1817
CDK18	0.2883	-0.0279	-0.0997	0.5323	0.1192	0.1219	0.02798	0.164	0.4546	0.1817
LOC284578	0.2883	-0.0279	-0.0997	0.5323	0.1192	0.1219	0.02798	0.164	0.4546	0.1817
MFSD4	0.2883	-0.0279	-0.0997	0.5323	0.1192	0.1219	0.02798	0.164	0.4546	0.1817
ELK4	0.2883	-0.0279	-0.0997	0.5323	0.1192	0.1219	0.02798	0.164	0.4546	0.1817
SLC45A3	0.2883	-0.0279	-0.0997	0.5323	0.1192	0.1219	0.02798	0.164	0.4546	0.1817
NUCKS1	0.2883	-0.0279	-0.0997	0.2448	0.1192	0.1219	0.02798	0.164	0.4546	0.1817
RAB7L1	0.2883	-0.0279	-0.0997	0.2448	0.1192	0.1219	0.02798	0.164	0.4546	0.1817
SLC41A1	0.2883	-0.0279	-0.0997	0.2448	0.1192	0.1219	0.02798	0.164	0.4546	0.1817
PM20D1	0.2883	-0.0279	-0.0997	0.2448	0.1192	0.1219	0.02798	0.164	0.4546	0.1817
SLC26A9	0.2883	-0.0279	-0.0997	0.2448	0.1192	0.1219	0.02798	0.164	0.4546	0.1817
FAM72A	0.2883	-0.0279	-0.0997	0.2448	0.1192	0.1219	0.02798	0.164	0.4546	0.1817
AVPR1B	0.2883	-0.0279	-0.0997	0.2448	0.1192	0.1219	0.1775	0.164	0.4546	0.1817
C1orf186	0.2883	-0.0279	-0.0997	0.2448	0.1192	0.1219	0.1775	0.164	0.4546	0.1817
CTSE	0.2883	-0.0279	-0.0997	0.2448	0.1192	0.1219	-0.03429	0.164	0.4546	0.1817
SRGAP2	0.2883	-0.0279	-0.0997	0.2448	0.1192	0.1219	-0.03429	0.164	0.4546	0.1817
IKBKE	0.2883	-0.0279	-0.0997	0.2448	0.1192	0.1219	-0.03429	0.164	0.4546	0.1817
RASSF5	0.2883	-0.0279	-0.0997	0.2448	0.1192	0.1219	-0.03429	0.164	0.4546	0.1817
LGTN	0.2883	-0.0279	-0.0997	0.2448	0.1192	0.1219	-0.03429	0.164	0.4546	0.1817
DYRK3	0.2883	-0.0279	-0.0997	0.2448	0.1192	0.1219	-0.03429	0.164	0.4546	0.1817
MAPKAPK2	0.2883	-0.0279	-0.0997	0.2448	0.1192	0.1219	-0.03429	0.164	0.4546	0.1817
IL10	0.2883	-0.0279	-0.0997	0.2448	0.1192	0.1219	-0.03429	0.164	0.4546	0.1817
IL19	0.2883	-0.0279	-0.0997	0.2448	0.1192	0.1219	-0.03429	0.164	0.4546	0.1817
IL20	0.2883	-0.0279	-0.0997	0.2448	0.1192	0.1219	-0.03429	0.164	0.4546	0.1817
IL24	0.2883	-0.0279	-0.0997	0.2448	0.1192	0.1219	-0.03429	0.164	0.4546	0.1817
FAIM3	0.2883	-0.0279	-0.0997	0.2448	0.1192	0.1219	-0.03429	0.164	0.4546	0.1817
PIGR	0.2883	-0.0279	-0.0997	0.2448	0.1192	0.1219	-0.03429	0.164	0.4546	0.1817
FCAMR	0.2883	-0.0279	-0.0997	0.2448	0.1192	0.1219	-0.03429	0.164	0.4546	0.1817
C1orf116	0.2883	-0.0279	-0.0997	0.2448	0.1192	0.1219	-0.03429	0.164	0.4546	0.1817
PFKFB2	0.2883	-0.0279	-0.0997	0.2448	0.1192	0.1219	-0.03429	0.164	0.4546	0.1817
YOD1	0.2883	-0.0279	-0.0997	0.2448	0.1192	0.1219	-0.03429	0.164	0.4546	0.1817
C4BPB	0.2883	-0.0279	-0.0997	0.2448	0.1192	0.1219	-0.03429	0.164	0.4546	0.1817
C4BPA	0.2883	-0.0279	-0.0997	0.2448	0.1192	0.1219	-0.03429	0.164	0.4546	0.1817
CD55	0.2883	-0.0279	-0.0997	0.2448	0.1192	0.1219	-0.03429	0.164	0.4546	0.1817
CR2	0.2883	-0.0279	-0.0997	0.2448	0.1192	0.1219	-0.03429	0.164	0.4546	0.1817
CR1	0.2883	-0.0279	-0.0997	0.2448	0.1192	0.1219	-0.03429	0.164	0.4546	0.1817
CR1L	0.2883	-0.0279	-0.0997	0.2448	0.1192	0.1219	-0.03429	0.164	0.4546	0.1817
CD46	0.2883	-0.0279	-0.0997	0.2448	0.1192	0.1776	-0.03429	0.164	0.4546	0.33
MIR29C	0.2883	-0.0279	-0.0997	0.2448	0.1192	0.1776	-0.03429	0.164	0.4546	0.33
MIR29B2	0.2883	-0.0279	-0.0997	0.2448	0.1192	0.1776	-0.03429	0.164	0.4546	0.33
LOC148696	0.2883	-0.0279	-0.0997	0.2448	0.1192	0.1776	-0.03429	0.164	0.4546	0.33
CD34	0.2883	-0.0279	-0.0997	0.2448	0.1192	0.1776	-0.03429	0.164	0.4546	0.33
PLXNA2	0.2883	-0.0279	-0.0997	0.2448	0.1192	0.1776	-0.03429	0.164	0.4546	0.33
LOC642587	1.107	-0.0279	-0.0997	0.2448	0.1192	0.1776	-0.03429	0.164	0.4573	0.33
MIR205	1.107	-0.0279	-0.0997	0.2448	0.1192	0.1776	-0.03429	0.164	0.4573	0.33
CAMK1G	0.3043	-0.0279	-0.0997	0.2448	0.1192	0.1776	-0.03429	0.164	0.4573	0.33
LAMB3	0.3043	-0.0279	-0.0997	0.2448	0.1192	0.1776	-0.03429	0.164	0.4573	0.33
G0S2	0.3043	-0.0279	-0.0997	0.2448	0.1192	0.1776	-0.03429	0.164	0.4573	0.33
HSD11B1	0.3043	-0.0279	-0.0997	0.2448	0.1192	0.1776	-0.03429	0.164	0.4573	0.33
TRAF3IP3	0.3043	-0.0279	-0.0997	0.2448	0.1192	0.1776	-0.03429	0.164	0.4573	0.33
C1orf74	0.3043	-0.0279	-0.0997	0.2448	0.1192	0.1776	-0.03429	0.164	0.4573	0.33
IRF6	0.3043	-0.0279	-0.0997	0.2448	0.1192	0.1776	-0.03429	0.164	0.4573	0.33
C1orf107	0.3043	-0.0279	-0.0997	0.2448	0.1192	0.1776	-0.03429	0.164	0.4573	0.4424
SYT14	0.3043	-0.0362	0.06792	0.2514	0.1192	0.1776	-0.03429	0.164	0.4573	0.3888
C1orf133	0.3043	-0.0362	0.06792	0.2514	0.1192	0.1776	-0.03429	0.164	0.4573	0.3888
SERTAD4	0.3043	-0.0362	0.06792	0.2514	0.1192	0.1776	-0.03429	0.164	0.4573	0.3888
HHAT	0.3043	-0.0362	0.06792	0.2514	0.1192	0.1776	-0.03429	0.164	0.4573	0.3313
KCNH1	0.3043	-0.0362	0.06792	0.2514	0.1192	0.1776	-0.03429	0.164	0.4573	0.3313
RCOR3	0.3043	-0.0362	0.06792	0.2514	0.1192	0.1776	-0.03429	0.164	0.4573	0.3313
TRAF5	0.3043	-0.0362	0.06792	0.2514	0.1192	0.1776	-0.03429	0.164	0.4573	0.3313
C1orf97	0.3043	-0.0362	0.06792	0.2514	0.1192	0.1776	-0.03429	0.164	0.4573	0.3313
RD3	0.3043	-0.0362	0.06792	0.2514	0.1192	0.1776	-0.03429	0.164	0.4573	0.3313
SLC30A1	0.3043	-0.0362	0.06792	0.2514	0.1192	0.1776	-0.03429	0.164	0.4573	0.3313
NEK2	0.3043	-0.0362	0.06792	0.2514	0.1192	0.1776	-0.03429	0.164	0.4573	0.3313
LPGAT1	0.3043	-0.0362	0.06792	0.2514	0.1192	0.1776	-0.03429	0.164	0.4573	0.3313
INTS7	0.3043	-0.0362	0.06792	0.2514	0.1192	0.1776	-0.03429	0.164	0.4573	0.3313
DTL	0.3043	-0.0362	0.06792	0.2514	0.1192	0.1776	-0.03429	0.164	0.4573	0.3313
PPP2R5A	0.3043	-0.0362	0.06792	0.2514	0.1192	0.1776	-0.03429	0.164	0.4573	0.3313
SNORA16B	0.3043	-0.0362	0.06792	0.2514	0.1192	0.1776	-0.03429	0.164	0.4573	0.3313
TMEM206	0.3043	-0.0362	0.06792	0.2514	0.1192	0.1776	-0.03429	0.164	0.4573	0.3313
NENF	0.3043	-0.0362	0.06792	0.2514	0.1192	0.1776	-0.03429	0.164	0.4573	0.3313
ATF3	0.3043	-0.0362	0.06792	0.2514	0.1192	0.1776	-0.03429	0.164	0.4573	0.3313
FAM71A	0.3043	-0.0362	0.06792	0.2514	0.1192	0.1776	-0.03429	0.164	0.4573	0.3313
BATF3	0.3043	-0.0362	0.06792	0.2514	0.1192	0.1776	-0.03429	0.164	0.4573	0.3313
NSL1	0.3043	-0.0362	0.06792	0.2514	0.1192	0.1776	-0.03429	0.164	0.4573	0.3313
TATDN3	-0.0753	-0.0362	0.06792	0.2514	0.1192	0.1776	-0.03429	0.164	0.4573	0.3313
C1orf227	-0.0753	-0.0362	0.06792	0.2514	0.1192	0.7026	-0.03429	0.164	0.4573	0.3313
LQK1	-0.0753	-0.0362	0.06792	0.2514	0.1192	0.229	-0.03429	0.164	0.4573	0.3313
FLVCR1	-0.5554	-0.0362	0.06792	0.2514	0.1192	0.229	-0.03429	0.164	0.4573	0.3313
VASH2	-0.5554	-0.0362	0.06792	0.2514	0.1192	0.229	-0.03429	0.164	0.4573	0.3313
ANGEL2	-0.5554	-0.0362	0.06792	0.2514	0.1192	0.229	-0.03429	0.164	0.4573	0.3313
RPS6KC1	-0.1341	-0.0362	0.06792	0.2514	0.1192	0.229	-0.03429	0.164	0.4573	0.3313
PROX1	-0.0122	-0.0362	0.06792	0.2514	0.1192	0.229	-0.03429	0.164	0.4573	0.3313
SMYD2	0.3635	-0.0362	0.06792	0.2514	0.1192	0.229	-0.03429	0.164	0.4573	0.3313
PTPN14	-0.011	-0.0362	0.06792	0.2514	0.1192	0.229	-0.03429	0.164	0.4573	0.3313
CENPF	-0.011	-0.0362	0.06792	0.2514	0.1192	0.229	-0.03429	0.164	0.4573	0.3313
KCNK2	0.3656	-0.0362	0.06792	0.2514	0.1192	0.229	-0.03429	0.164	0.4573	0.3313
KCTD3	-0.4917	-0.0362	0.0901	0.2514	0.1192	0.229	-0.03429	0.164	0.4573	0.3313
USH2A	-0.4917	-0.0362	0.0901	0.2514	0.1192	0.229	-0.03429	0.164	0.4573	0.3313
ESRRG	-0.4917	-0.0362	0.0901	0.2514	0.1192	0.229	-0.03429	0.164	0.4573	0.3313
GPATCH2	-0.4917	-0.0362	0.0901	0.2514	0.1192	0.229	-0.03429	0.164	0.4573	0.3313
SPATA17	-0.4917	-0.0362	0.0901	0.2514	0.112	0.229	-0.03429	0.164	0.4573	0.3313
RRP15	0.3436	-0.0362	0.0901	0.2514	0.112	0.229	-0.03429	0.164	0.4573	0.3313
TGFB2	0.3436	-0.0362	0.0901	0.2514	0.112	0.229	-0.03429	0.164	0.4573	0.3313
LYPLAL1	0.3436	-0.0362	0.0901	0.2514	0.112	0.229	-0.03429	0.164	0.4573	0.3313
SLC30A10	0.2921	-0.0362	0.0901	0.2514	0.112	0.229	-0.03429	0.164	0.4573	0.3313
EPRS	0.2921	-0.0362	0.0901	0.2514	0.112	0.229	-0.03429	0.164	0.4573	0.3313
BPNT1	0.2921	-0.0362	0.0901	0.2514	0.112	0.229	-0.03429	0.164	0.4573	0.3313
IARS2	0.2921	-0.0362	0.0901	0.2514	0.112	0.229	-0.03429	0.164	0.4573	0.3313
MIR215	0.2921	-0.0362	0.0901	0.2514	0.112	0.229	-0.03429	0.164	0.4573	0.3313
MIR194-1	0.2921	-0.0362	0.0901	0.2514	0.112	0.229	-0.03429	0.164	0.4573	0.3313
RAB3GAP2	0.2921	-0.0362	0.0901	0.2514	0.112	0.229	-0.03429	0.164	0.4573	0.3313
MIR664	0.2921	-0.0362	0.0901	0.2514	0.112	0.229	-0.03429	0.164	0.4573	0.3313
SNORA36B	0.2921	-0.0362	0.0901	0.2514	0.112	0.229	-0.03429	0.164	0.4573	0.3313
AURKAPS1	0.2921	-0.0362	0.0901	0.2514	0.112	0.229	-0.03429	0.164	0.4573	0.3313
MARK1	0.2921	-0.0362	0.0901	0.2514	0.112	0.229	-0.03429	0.164	0.4573	0.3313
C1orf115	0.2921	-0.0362	0.0901	0.2514	0.112	0.229	-0.03429	0.164	0.4573	0.3313
MOSC2	0.2921	-0.0362	0.0901	0.2514	0.112	0.229	-0.03429	0.164	0.4573	0.3313
MOSC1	0.2921	-0.0362	0.0901	0.2514	0.112	0.229	-0.03429	0.164	0.4573	0.3313
HLX	0.2921	-0.0362	0.0901	0.2514	0.112	0.229	-0.03429	0.164	0.4573	0.3313
LOC400804	0.2921	-0.0362	0.01226	0.2514	0.112	0.229	-0.03429	0.1332	0.4573	0.3313
DUSP10	0.2921	-0.0362	0.0442	0.2514	0.112	0.229	-0.03429	0.1332	0.4573	0.2985
HHIPL2	0.2921	-0.0362	0.0442	0.2514	0.112	0.229	-0.03429	0.1332	0.4573	0.2985
TAF1A	0.2921	-0.0362	0.0442	0.2514	0.112	0.229	-0.03429	0.1332	0.4573	0.2985
MIA3	0.2921	-0.0362	0.0442	0.2514	0.112	0.229	-0.03429	0.1332	0.4573	0.2985
AIDA	0.2921	-0.0362	0.0442	0.2514	0.112	0.229	-0.03429	0.1332	0.4573	0.2985
C1orf58	0.2921	-0.0362	0.0442	0.2514	0.112	0.229	-0.03429	0.1332	0.4573	0.2985
FAM177B	0.2921	-0.0362	0.0442	0.2514	0.112	0.229	-0.03429	0.1332	0.4573	0.2985
DISP1	0.2921	-0.0362	0.0442	0.2514	0.112	0.229	-0.03429	0.1332	0.4573	0.2985
TLR5	0.2921	-0.0362	0.0442	0.2514	0.112	0.229	-0.03429	0.1332	0.4573	0.2985
SUSD4	0.2921	-0.0362	0.0442	0.2514	0.112	0.229	-0.03429	0.1332	0.4573	0.2985
C1orf65	0.2921	-0.0362	0.0442	0.2514	0.112	0.229	-0.03429	0.1332	0.4573	0.2985
CAPN8	0.2921	-0.0362	0.0442	0.2514	0.112	0.165	-0.03429	0.1332	0.4573	0.2985
CAPN2	0.2921	-0.0362	0.0442	0.2514	0.112	0.165	-0.03429	0.1332	0.4573	0.2985
TP53BP2	0.2921	-0.0362	0.0442	0.2514	0.112	0.165	-0.03429	0.1332	0.4573	0.2985
FBXO28	0.2921	-0.0362	0.0442	0.2514	0.112	0.165	-0.03429	0.1332	0.4573	0.2985
DEGS1	0.2921	-0.0362	0.0442	0.2514	0.112	0.165	-0.03429	0.1332	0.4573	0.2985
NVL	0.2921	-0.0362	0.0442	0.2514	0.112	0.165	-0.03429	0.1332	0.4573	0.2985
MIR320B-2	0.2921	-0.0362	0.0442	0.2514	0.112	0.165	-0.03429	0.1332	0.4573	0.2985
CNIH4	0.2921	-0.0362	0.0442	0.2514	0.112	0.165	-0.03429	0.1332	0.4573	0.2985
WDR26	0.2921	-0.0362	0.0442	0.2514	0.112	0.165	-0.03429	0.1332	0.4573	0.2985
CNIH3	0.2921	-0.0362	0.0442	0.2514	0.112	0.165	-0.03429	0.1332	0.4573	0.2985
DNAH14	0.2921	-0.0362	0.0442	0.2514	0.112	0.165	-0.03429	0.1332	0.4573	0.2985
LBR	0.2921	-0.0362	0.0442	0.2514	0.112	0.165	-0.03429	0.1332	0.4573	0.2985
ENAH	0.2921	-0.0362	0.0442	0.2514	0.112	0.1971	-0.03429	0.1332	0.4573	0.2985
SRP9	0.2921	-0.0362	0.5518	0.2514	0.112	0.1971	-0.03429	0.1332	0.4573	0.2985
EPHX1	0.2921	-0.0362	0.5518	0.2514	0.112	0.1971	-0.03429	0.1332	0.4573	0.2985
TMEM63A	0.2921	-0.0362	0.5518	0.2514	0.112	-0.4641	-0.03429	0.1332	0.4573	0.2985
LEFTY1	0.2921	-0.0362	0.5518	0.2514	0.112	0.1493	-0.03429	0.1332	0.4573	0.2985
PYCR2	0.2921	-0.0362	0.5518	0.2514	0.112	0.1493	-0.03429	0.1332	0.4573	0.2985
LEFTY2	0.2921	-0.0362	0.5518	0.2514	0.112	0.1493	-0.03429	0.1332	0.4573	0.2985
C1orf55	0.2921	-0.0362	0.5518	0.2514	0.112	0.1493	-0.03429	0.1332	0.4573	0.2985
H3F3A	0.2921	-0.0362	0.5518	0.2514	0.112	0.1493	-0.03429	0.1332	0.4573	0.2985
ACBD3	0.2921	-0.0362	0.07434	0.2514	0.112	0.1493	-0.03429	0.1332	0.4573	0.2985
MIXL1	0.2921	-0.0362	0.07434	0.2514	0.112	0.1493	-0.03429	0.1332	0.4573	0.2985
LIN9	0.2921	-0.0362	0.07434	0.2514	0.112	0.1493	-0.03429	0.1332	0.4573	0.2985
PARP1	0.2921	-0.0362	0.07434	0.2514	0.112	0.1493	-0.03429	0.1332	0.4573	0.2985
C1orf95	0.2921	-0.0362	0.07434	0.2514	0.112	0.1493	-0.03429	0.1332	0.4573	0.2985
ITPKB	0.2921	-0.0362	0.07434	0.2514	0.112	0.1493	-0.03429	0.1332	0.4573	0.2985
PSEN2	0.2921	-0.0362	0.07434	0.2514	0.112	0.1493	-0.03429	0.1332	0.4573	0.2985
CABC1	0.2921	-0.0362	0.07434	0.2514	0.112	0.1493	-0.03429	0.1332	0.4573	0.2985
CDC42BPA	0.2921	-0.0362	0.07434	0.2514	0.112	0.1493	-0.03429	0.1332	0.4573	0.2985
ZNF678	0.292	-0.0362	0.07434	0.2514	0.112	0.1493	-0.03429	0.1332	0.4573	0.2985
LOC100130093	0.292	-0.0362	0.07434	0.2514	0.112	0.1493	-0.03429	0.1332	0.4573	0.2985
SNAP47	0.292	-0.0362	0.07434	0.2514	0.112	0.1493	-0.03429	0.1332	0.4573	0.2985
JMJD4	0.292	-0.0362	0.07434	0.2514	0.112	0.1493	-0.03429	0.1332	0.4573	0.2985
PRSS38	0.292	-0.0362	0.07434	0.2514	0.112	0.1493	-0.03429	0.1332	0.4573	0.2985
WNT9A	0.292	-0.0362	0.07434	0.2514	0.112	0.1493	-0.03429	0.1332	0.4573	0.2985
WNT3A	0.292	-0.0362	0.07434	0.2514	0.112	0.1493	-0.03429	0.1332	0.4573	0.2985
ARF1	0.292	-0.0362	0.07434	0.2514	0.112	0.1493	-0.03429	0.1332	0.4573	0.2985
C1orf35	0.292	-0.0362	0.07434	0.2514	0.112	0.1493	-0.03429	0.1332	0.4573	0.2985
MRPL55	0.292	-0.0362	0.07434	0.2514	0.112	0.1493	-0.03429	0.1332	0.4573	0.2985
GUK1	0.292	-0.0362	0.07434	0.2514	0.112	0.1493	-0.03429	0.1332	0.4573	0.2985
GJC2	0.292	-0.0362	0.07434	0.2514	0.112	0.1493	-0.03429	0.1332	0.4573	0.2985
C1orf69	0.292	-0.0362	0.07434	0.2514	0.112	0.1493	-0.03429	0.1332	0.4573	0.2985
OBSCN	0.292	-0.0362	0.07434	0.2514	0.112	0.1493	-0.03429	0.1332	0.4573	0.2985
TRIM11	0.292	-0.0362	0.07434	0.2514	0.112	0.1493	-0.03429	0.1332	0.4573	0.2985
TRIM17	0.292	-0.0362	0.07434	0.2514	0.112	0.1493	-0.03429	0.1332	0.4573	0.2985
[truncated: 19,218 more rows]

## Sheet: Metadata
Mutation sheet
genetic_alteration_type:	Mutation
datatype:	MAF
profile_description:	Mutation data from targeted sequencing (1561 genes)
log2CNA sheet
genetic_alteration_type:	Copy number alteration
datatype:	LOG2-VALUE
profile_description:	Log2 copy-number values for each gene (from Affymetrix SNP6)
