# Supplementary material for: Identification of predictors of drug sensitivity using patient-derived models of esophageal squamous cell carcinoma
Source: Nat Commun. 2019 Nov 7;10:5076. doi: 10.1038/s41467-019-12846-7 (PMC6838071; doi:10.1038/s41467-019-12846-7)
Supplement: Supplementary file 19 — Supplementary Data 17 [file 41467_2019_12846_MOESM19_ESM.xlsx]

## Sheet: Sheet1
Gene mutations	Number of mutations	Number of non-mutations	P value (Wilcoxon test)	FC
MYC-gain	4	4	0.178352	0.2
CCND1-gain	3	5	0.654285	1
CDK4-stopgain	1	7	NA	0.25
RB1-loss	1	7	NA	0.25
TP53-nonsynonymous	6	2	0.0002	0.07
TP53-stopgain	1	7	NA	0.5
CHEK1-loss	2	6	0.0399049	0.142857
CCNE1-gain	1	7	NA	0.25
