# Supplementary material for: Identification of predictors of drug sensitivity using patient-derived models of esophageal squamous cell carcinoma
Source: Nat Commun. 2019 Nov 7;10:5076. doi: 10.1038/s41467-019-12846-7 (PMC6838071; doi:10.1038/s41467-019-12846-7)
Supplement: Supplementary file 20 — Supplementary Data 18 [file 41467_2019_12846_MOESM20_ESM.xlsx]

## Sheet: Sheet1
	Gender	Age	Height(cm)	Weight(kg)	Tumor_location	Family History	Alcohol	Smoking	Histology	TNM	Stage	Operation time
	male	68	163	54.5	distal esophagus	No	No	Yes	esophageal squamous cell carcinoma	T3N2M0	IIIB	2016.6.23
