# Supplementary material for: Identification of predictors of drug sensitivity using patient-derived models of esophageal squamous cell carcinoma
Source: Nat Commun. 2019 Nov 7;10:5076. doi: 10.1038/s41467-019-12846-7 (PMC6838071; doi:10.1038/s41467-019-12846-7)
Supplement: Supplementary file 22 — Supplementary Data 20 [file 41467_2019_12846_MOESM22_ESM.xlsx]

## Sheet: Sheet1
	Z16062301	p15	p16	Ki67
	Palbociclib 0 mg/kg	-	-	+++, ＞90%
	Palbociclib 75 mg/kg	+, 10%	-	+++, 70%
	Palbociclib 150 mg/kg	-	-	+, 5%
